# Supplementary material for: Entomological and parasitological impacts of indoor residual spraying with DDT, alphacypermethrin and deltamethrin in the western foothill area of Madagascar
Source: Malar J. 2014 Jan 14;13:21. doi: 10.1186/1475-2875-13-21 (PMC3906765; doi:10.1186/1475-2875-13-21)
Supplement: Additional file 2: Table S2 — MahasoloEntomo 2002-2005.xls. Crude entomological data for the three malaria vectors collected during the whole study. Each of the 19,789 lines concerns one anopheline vector in the sheet 1. The 15 columns are detained in the sheet 2. The sampling effort is detailed in the sheet 3. [file 1475-2875-13-21-S2.xls]

## Sheet: AnophVector
Village	CodeVector	DateCapt	Passage	CodeCapture	PrecisionCapt	AnophSp	Parous	StadeOvo	Engorge	Elisa BM	Elisa CSP	PCR gambiae	OpticDensity
3	1AMG	2002-10-22	1	2	6	2	2	3	3	0	6	0	0.000
3	2AMG	2002-10-22	1	2	6	3	2	3	3	0	6	0	0.000
3	3AMG	2002-10-22	1	2	6	3	1	2	2	0	6	0	0.000
3	4AMG	2002-10-22	1	2	6	3	1	2	1	0	6	0	0.000
3	5AMG	2002-10-22	1	1	7	2	1	2	1	0	6	0	0.000
3	6AMG	2002-10-22	1	2	10	1	2	11	5	0	6	1	0.000
3	7AMG	2002-10-22	1	2	10	2	2	11	6	0	6	0	0.000
3	8AMG	2002-10-22	1	2	12	1	2	11	6	0	6	1	0.000
3	9AMG	2002-10-22	1	2	12	1	2	11	6	0	6	0	0.000
3	10AMG	2002-10-22	1	2	12	1	2	11	6	0	6	1	0.000
3	11AMG	2002-10-22	1	2	12	2	2	11	6	0	6	0	0.000
3	12AMG	2002-10-23	1	4	19	1	0	0	0	5	6	1	0.000
3	13AMG	2002-10-23	1	4	19	1	0	0	0	5	6	1	0.000
3	14AMG	2002-10-23	1	4	19	1	0	0	0	5	6	1	0.000
3	15AMG	2002-10-23	1	4	19	1	0	0	0	5	6	1	0.000
3	16AMG	2002-10-23	1	4	19	1	0	0	0	5	6	1	0.000
3	17AMG	2002-10-23	1	4	19	1	0	0	0	5	6	1	0.000
3	18AMG	2002-10-23	1	4	19	1	0	0	0	5	6	1	0.000
3	19AMG	2002-10-23	1	4	19	1	0	0	0	5	6	1	0.000
3	20AMG	2002-10-23	1	4	19	1	0	0	0	5	6	1	0.000
3	21AMG	2002-10-23	1	4	19	1	0	0	0	5	6	1	0.000
3	22AMG	2002-10-23	1	4	19	1	0	0	0	5	6	1	0.000
3	23AMG	2002-10-23	1	4	19	1	0	0	0	0	6	1	0.000
3	24AMG	2002-10-23	1	4	19	1	0	0	0	0	6	1	0.000
3	25AMG	2002-10-23	1	4	19	1	0	0	0	0	6	1	0.000
3	26AMG	2002-10-23	1	4	19	1	0	0	0	0	6	1	0.000
3	27AMG	2002-10-23	1	4	19	1	0	0	0	5	6	1	0.000
3	28AMG	2002-10-23	1	4	19	1	0	0	0	0	6	1	0.000
3	29AMG	2002-10-23	1	4	19	1	0	0	0	5	6	1	0.000
3	30AMG	2002-10-23	1	4	19	2	0	0	0	5	6	0	0.000
3	31AMG	2002-10-23	1	4	19	1	0	0	0	5	6	1	0.000
3	32AMG	2002-10-23	1	4	19	1	0	0	0	5	6	1	0.000
3	33AMG	2002-10-23	1	4	19	1	0	0	0	5	6	1	0.000
3	34AMG	2002-10-23	1	4	19	1	0	0	0	5	6	1	0.000
3	35AMG	2002-10-23	1	4	19	1	0	0	0	0	6	1	0.000
3	36AMG	2002-10-23	1	2	4	3	2	3	1	0	6	1	0.000
3	37AMG	2002-10-23	1	2	4	3	2	3	2	0	6	0	0.000
3	38AMG	2002-10-23	1	2	4	2	2	3	1	0	6	1	0.000
3	39AMG	2002-10-23	1	2	5	3	2	3	2	0	6	1	0.000
3	40AMG	2002-10-23	1	2	5	3	2	3	1	0	6	1	0.000
3	41AMG	2002-10-23	1	2	6	3	2	3	1	0	6	0	0.000
3	42AMG	2002-10-23	1	2	6	3	2	3	2	0	6	1	0.000
3	43AMG	2002-10-23	1	2	6	1	2	11	5	0	6	0	0.000
3	44AMG	2002-10-23	1	2	6	2	2	5	2	0	6	1	0.000
3	45AMG	2002-10-23	1	2	9	1	2	3	1	0	6	1	0.000
3	46AMG	2002-10-23	1	2	11	3	2	3	1	0	6	1	0.000
3	47AMG	2002-10-23	1	2	8	3	2	3	3	0	6	1	0.000
3	48AMG	2002-10-23	1	2	9	3	2	3	2	0	6	1	0.000
3	49AMG	2002-10-23	1	2	12	2	2	7	4	0	6	1	0.000
3	50AMG	2002-10-23	1	2	12	2	2	5	3	0	6	1	0.000
3	51AMG	2002-10-23	1	1	10	1	2	6	3	0	6	1	0.000
3	52AMG	2002-10-23	1	2	11	3	2	3	2	0	6	0	0.000
3	53AMG	2002-10-23	1	2	7	3	2	5	2	0	6	1	0.000
3	54AMG	2002-10-23	1	2	7	3	2	3	1	0	6	0	0.000
3	55AMG	2002-10-23	1	2	7	3	2	3	1	0	6	0	0.000
3	56AMG	2002-10-23	1	2	8	2	2	9	5	0	6	1	0.000
3	57AMG	2002-10-23	1	2	8	3	2	3	1	0	6	1	0.000
3	58AMG	2002-10-23	1	2	9	3	2	3	1	0	6	1	0.000
3	59AMG	2002-10-23	1	2	9	3	2	5	2	0	6	1	0.000
3	60AMG	2002-10-23	1	2	11	1	2	7	4	0	6	1	0.000
3	61AMG	2002-10-24	1	3	13	2	2	11	5	0	6	0	0.000
3	62AMG	2002-10-24	1	3	13	1	2	6	3	0	6	1	0.000
3	63AMG	2002-10-24	1	4	14	2	0	0	0	5	6	1	0.000
3	64AMG	2002-10-24	1	4	14	2	0	0	0	0	6	1	0.000
3	65AMG	2002-10-24	1	4	14	2	0	0	0	0	6	1	0.000
3	66AMG	2002-10-24	1	4	14	1	0	0	0	0	6	1	0.000
3	67AMG	2002-10-24	1	4	14	1	0	0	0	0	6	1	0.000
3	68AMG	2002-10-24	1	4	14	1	0	0	0	0	6	1	0.000
3	69AMG	2002-10-24	1	4	14	1	0	0	0	0	6	1	0.000
3	70AMG	2002-10-24	1	4	14	1	0	0	0	0	6	1	0.000
3	71AMG	2002-10-24	1	4	14	1	0	0	0	0	6	1	0.000
3	72AMG	2002-10-24	1	4	14	1	0	0	0	0	6	1	0.000
3	73AMG	2002-10-24	1	4	14	1	0	0	0	0	6	1	0.000
3	74AMG	2002-10-24	1	4	14	1	0	0	0	0	6	1	0.000
3	75AMG	2002-10-24	1	4	14	3	0	0	0	0	6	0	0.000
3	76AMG	2002-10-24	1	4	14	2	0	0	0	0	6	0	0.000
3	77AMG	2002-10-24	1	4	14	2	0	0	0	0	6	0	0.000
3	78AMG	2002-10-24	1	4	14	2	0	0	0	0	6	0	0.000
3	79AMG	2002-10-24	1	4	14	2	0	0	0	0	6	0	0.000
3	80AMG	2002-10-24	1	4	14	1	0	0	0	0	6	1	0.000
3	81AMG	2002-10-24	1	4	14	1	0	0	0	0	6	0	0.000
3	82AMG	2002-10-24	1	4	14	1	0	0	0	0	6	1	0.000
3	83AMG	2002-10-24	1	4	14	1	0	0	0	0	6	1	0.000
3	84AMG	2002-10-24	1	4	14	1	0	0	0	0	6	1	0.000
3	85AMG	2002-10-24	1	4	14	1	0	0	0	0	6	1	0.000
3	86AMG	2002-10-24	1	4	14	1	0	0	0	0	6	0	0.000
3	87AMG	2002-10-24	1	4	14	1	0	0	0	0	6	1	0.000
3	88AMG	2002-10-24	1	4	14	1	0	0	0	0	6	1	0.000
3	89AMG	2002-10-24	1	4	14	1	0	0	0	0	6	1	0.000
3	90AMG	2002-10-24	1	4	14	1	0	0	0	0	6	1	0.000
3	91AMG	2002-10-24	1	4	14	1	0	0	0	0	6	1	0.000
3	92AMG	2002-10-24	1	4	14	3	0	0	0	0	6	0	0.000
1	1SOA	2002-10-25	1	2	3	1	2	3	1	0	6	1	0.000
1	20SOA	2002-10-25	1	2	7	2	2	4	2	0	6	0	0.000
1	21SOA	2002-10-25	1	2	5	1	2	3	2	0	6	1	0.000
1	2SOA	2002-10-25	1	2	3	1	2	3	1	0	6	1	0.000
1	3SOA	2002-10-25	1	2	2	1	2	3	2	0	6	1	0.000
1	4SOA	2002-10-25	1	2	3	1	2	3	1	0	6	1	0.000
1	5SOA	2002-10-25	1	2	3	1	2	9	5	0	6	1	0.000
1	6SOA	2002-10-25	1	2	3	1	2	3	1	0	6	1	0.000
1	7SOA	2002-10-25	1	2	3	2	1	2	1	0	6	0	0.000
1	8SOA	2002-10-25	1	2	3	1	1	1	1	0	6	1	0.000
1	9SOA	2002-10-25	1	2	3	1	2	3	1	0	6	1	0.000
1	10SOA	2002-10-25	1	2	4	1	2	3	3	0	6	1	0.000
1	11SOA	2002-10-25	1	2	4	1	2	3	1	0	6	1	0.000
1	12SOA	2002-10-25	1	1	6	2	2	11	6	0	6	0	0.000
1	13SOA	2002-10-25	1	1	10	2	2	11	6	0	6	0	0.000
1	14SOA	2002-10-25	1	1	12	1	2	7	4	0	6	1	0.000
1	15SOA	2002-10-25	1	1	12	1	1	2	2	0	6	1	0.000
1	16SOA	2002-10-25	1	1	12	2	2	5	3	0	6	0	0.000
1	17SOA	2002-10-25	1	2	7	3	2	5	3	0	6	0	0.000
1	18SOA	2002-10-25	1	1	7	1	2	3	2	0	6	0	0.000
1	19SOA	2002-10-25	1	2	5	2	2	5	2	0	6	0	0.000
1	22SOA	2002-10-26	1	3	13	1	2	5	3	5	6	1	0.000
1	23SOA	2002-10-26	1	3	13	1	2	7	4	5	6	1	0.000
1	24SOA	2002-10-26	1	3	13	2	2	3	3	4	6	0	0.000
1	25SOA	2002-10-26	1	3	13	1	2	7	4	5	6	1	0.000
1	26SOA	2002-10-26	1	3	13	2	2	3	3	5	6	0	0.000
1	27SOA	2002-10-26	1	3	13	1	2	7	4	5	6	1	0.000
1	28SOA	2002-10-26	1	3	13	1	2	11	6	0	6	0	0.000
1	29SOA	2002-10-26	1	3	13	1	2	3	2	0	6	1	0.000
1	30SOA	2002-10-26	1	4	16	1	0	0	0	5	6	1	0.000
1	31SOA	2002-10-26	1	4	16	1	0	0	0	5	6	1	0.000
1	32SOA	2002-10-26	1	4	16	1	0	0	0	5	6	1	0.000
1	33SOA	2002-10-26	1	4	16	1	0	0	0	5	6	1	0.000
1	34SOA	2002-10-26	1	4	16	1	0	0	0	5	6	1	0.000
1	35SOA	2002-10-26	1	4	16	1	0	0	0	5	6	1	0.000
1	36SOA	2002-10-26	1	4	16	1	0	0	0	5	6	1	0.000
1	37SOA	2002-10-26	1	4	16	1	0	0	0	5	6	1	0.000
1	38SOA	2002-10-26	1	4	16	1	0	0	0	5	6	1	0.000
1	39SOA	2002-10-26	1	4	16	1	0	0	0	5	6	1	0.000
1	40SOA	2002-10-26	1	4	16	1	0	0	0	5	6	0	0.000
1	41SOA	2002-10-26	1	4	16	1	0	0	0	5	6	1	0.000
1	42SOA	2002-10-26	1	4	16	1	0	0	0	5	6	1	0.000
1	43SOA	2002-10-26	1	4	16	1	0	0	0	5	6	1	0.000
1	44SOA	2002-10-26	1	4	16	1	0	0	0	5	6	1	0.000
1	45SOA	2002-10-26	1	4	16	1	0	0	0	5	6	1	0.000
1	46SOA	2002-10-26	1	4	16	1	2	5	3	5	6	1	0.000
1	47SOA	2002-10-26	1	4	16	1	2	5	3	9	6	1	0.000
1	48SOA	2002-10-26	1	4	16	1	1	2	3	5	6	1	0.000
1	49SOA	2002-10-26	1	4	16	1	2	5	3	5	6	1	0.000
1	50SOA	2002-10-26	1	4	16	1	2	5	3	5	6	1	0.000
1	51SOA	2002-10-26	1	4	16	1	2	5	3	5	6	1	0.000
1	52SOA	2002-10-26	1	4	16	1	2	5	3	5	6	1	0.000
1	53SOA	2002-10-26	1	4	16	1	1	2	2	5	6	1	0.000
1	54SOA	2002-10-26	1	4	16	1	2	5	3	5	6	1	0.000
1	55SOA	2002-10-26	1	4	16	1	2	11	6	5	6	1	0.000
1	56SOA	2002-10-26	1	4	16	1	2	5	3	0	6	1	0.000
1	57SOA	2002-10-26	1	4	16	1	2	5	3	0	6	1	0.000
1	58SOA	2002-10-26	1	4	16	1	2	11	6	0	6	0	0.000
1	59SOA	2002-10-26	1	4	16	1	2	5	3	0	6	0	0.000
1	60SOA	2002-10-26	1	4	16	1	2	5	2	0	6	0	0.000
1	61SOA	2002-10-26	1	4	16	1	0	0	0	0	6	0	0.000
1	62SOA	2002-10-26	1	4	16	1	0	0	0	0	6	0	0.000
1	63SOA	2002-10-26	1	4	16	1	0	0	0	0	6	0	0.000
1	64SOA	2002-10-26	1	4	16	1	0	0	0	0	6	0	0.000
1	65SOA	2002-10-26	1	4	16	1	0	0	0	0	6	0	0.000
1	66SOA	2002-10-26	1	4	16	1	0	0	0	0	6	0	0.000
1	67SOA	2002-10-26	1	4	16	1	0	0	0	0	6	0	0.000
1	68SOA	2002-10-26	1	4	16	1	0	0	0	0	6	0	0.000
1	69SOA	2002-10-26	1	4	16	1	0	0	0	0	6	0	0.000
1	70SOA	2002-10-26	1	4	16	1	0	0	0	0	6	0	0.000
1	71SOA	2002-10-26	1	4	16	1	0	0	0	0	6	0	0.000
1	72SOA	2002-10-26	1	4	16	1	0	0	0	0	6	0	0.000
1	73SOA	2002-10-26	1	4	16	1	0	0	0	0	6	1	0.000
1	74SOA	2002-10-26	1	4	16	1	0	0	0	0	6	0	0.000
1	75SOA	2002-10-26	1	4	16	1	0	0	0	0	6	1	0.000
1	76SOA	2002-10-26	1	4	16	1	0	0	0	0	6	1	0.000
1	77SOA	2002-10-26	1	4	16	1	0	0	0	0	6	1	0.000
1	78SOA	2002-10-26	1	4	14	2	0	0	0	5	6	0	0.000
1	79SOA	2002-10-26	1	4	14	2	0	0	0	5	6	1	0.000
1	80SOA	2002-10-26	1	4	14	2	0	0	0	5	6	1	0.000
1	81SOA	2002-10-26	1	4	14	2	0	0	0	5	6	0	0.000
1	82SOA	2002-10-26	1	4	14	2	0	0	0	5	6	1	0.000
1	83SOA	2002-10-26	1	4	14	2	0	0	0	0	6	0	0.000
1	84SOA	2002-10-26	1	4	14	2	0	0	0	0	6	0	0.000
1	85SOA	2002-10-26	1	4	14	1	0	0	0	5	6	1	0.000
1	86SOA	2002-10-26	1	4	14	1	0	0	0	5	6	1	0.000
1	87SOA	2002-10-26	1	4	14	1	0	0	0	5	6	1	0.000
1	88SOA	2002-10-26	1	4	14	1	0	0	0	5	6	1	0.000
1	89SOA	2002-10-26	1	4	14	1	0	0	0	5	6	1	0.000
1	90SOA	2002-10-26	1	4	14	1	0	0	0	5	6	1	0.000
1	91SOA	2002-10-26	1	4	14	1	0	0	0	5	6	1	0.000
1	92SOA	2002-10-26	1	4	14	1	0	0	0	0	6	1	0.000
1	93SOA	2002-10-26	1	4	14	1	0	0	0	0	6	1	0.000
1	94SOA	2002-10-26	1	4	14	1	0	0	0	0	6	1	0.000
1	95SOA	2002-10-26	1	4	14	1	0	0	0	0	6	1	0.000
1	96SOA	2002-10-26	1	4	14	1	0	0	0	0	6	0	0.000
1	97SOA	2002-10-26	1	4	14	2	0	0	0	5	6	1	0.000
1	98SOA	2002-10-26	1	4	14	2	0	0	0	5	6	0	0.000
1	99SOA	2002-10-26	1	4	14	1	0	0	0	5	6	0	0.000
1	100SOA	2002-10-26	1	4	14	1	0	0	0	5	6	1	0.000
1	101SOA	2002-10-26	1	4	14	1	0	0	0	5	6	0	0.000
1	102SOA	2002-10-26	1	4	14	1	0	0	0	5	6	1	0.000
1	103SOA	2002-10-26	1	4	14	1	0	0	0	5	6	0	0.000
1	104SOA	2002-10-26	1	4	14	1	0	0	0	5	6	1	0.000
1	105SOA	2002-10-26	1	4	14	1	0	0	0	5	6	1	0.000
1	106SOA	2002-10-26	1	4	14	1	0	0	0	0	6	1	0.000
1	107SOA	2002-10-26	1	4	14	1	0	0	0	0	6	0	0.000
1	108SOA	2002-10-26	1	4	14	1	0	0	0	0	6	0	0.000
1	109SOA	2002-10-26	1	4	14	1	0	0	0	0	6	0	0.000
1	110SOA	2002-10-26	1	4	14	1	0	0	0	0	6	0	0.000
1	111SOA	2002-10-26	1	4	14	1	0	0	0	0	6	1	0.000
1	112SOA	2002-10-26	1	4	14	1	0	0	0	0	6	1	0.000
1	113SOA	2002-10-26	1	4	14	1	0	0	0	0	6	0	0.000
1	114SOA	2002-10-26	1	4	14	1	0	0	0	0	6	1	0.000
1	115SOA	2002-10-26	1	4	14	1	0	0	0	0	6	1	0.000
1	116SOA	2002-10-26	1	4	14	1	0	0	0	0	6	1	0.000
1	117SOA	2002-10-26	1	4	14	1	0	0	0	0	6	1	0.000
1	118SOA	2002-10-26	1	4	14	1	0	0	0	0	6	1	0.000
1	119SOA	2002-10-26	1	4	14	1	0	0	0	0	6	1	0.000
1	120SOA	2002-10-26	1	4	14	1	0	0	0	0	6	1	0.000
1	121SOA	2002-10-26	1	4	14	1	0	0	0	0	6	1	0.000
1	122SOA	2002-10-26	1	4	15	1	0	0	0	5	6	1	0.000
1	123SOA	2002-10-26	1	4	15	1	0	0	0	5	6	1	0.000
1	124SOA	2002-10-26	1	4	15	1	0	0	0	5	6	1	0.000
1	125SOA	2002-10-26	1	4	15	1	0	0	0	5	6	1	0.000
1	126SOA	2002-10-26	1	4	15	1	0	0	0	5	6	1	0.000
1	127SOA	2002-10-26	1	4	15	1	0	0	0	0	6	0	0.000
1	128SOA	2002-10-26	1	4	15	1	0	0	0	0	6	0	0.000
1	129SOA	2002-10-26	1	4	15	1	0	0	0	0	6	0	0.000
1	130SOA	2002-10-26	1	4	15	1	0	0	0	0	6	1	0.000
1	131SOA	2002-10-26	1	4	16	2	0	0	0	0	6	0	0.000
1	132SOA	2002-10-26	1	4	16	1	0	0	0	5	6	1	0.000
1	133SOA	2002-10-26	1	4	16	1	0	0	0	5	6	1	0.000
1	134SOA	2002-10-26	1	4	16	1	0	0	0	5	6	1	0.000
1	135SOA	2002-10-26	1	4	16	1	0	0	0	5	6	1	0.000
1	136SOA	2002-10-26	1	4	16	1	0	0	0	5	6	1	0.000
1	137SOA	2002-10-26	1	4	16	1	0	0	0	5	6	1	0.000
1	138SOA	2002-10-26	1	4	16	1	0	0	0	0	6	0	0.000
1	139SOA	2002-10-26	1	4	16	1	0	0	0	0	6	0	0.000
1	140SOA	2002-10-26	1	4	16	1	0	0	0	0	6	1	0.000
1	141SOA	2002-10-26	1	4	16	1	0	0	0	0	6	1	0.000
1	142SOA	2002-10-26	1	4	16	1	0	0	0	0	6	0	0.000
1	143SOA	2002-10-26	1	4	16	1	0	0	0	0	6	0	0.000
1	144SOA	2002-10-26	1	4	17	2	0	0	0	5	6	0	0.000
1	145SOA	2002-10-26	1	4	17	2	0	0	0	5	6	1	0.000
1	146SOA	2002-10-26	1	4	17	2	0	0	0	5	6	1	0.000
1	147SOA	2002-10-26	1	4	17	2	0	0	0	5	6	1	0.000
1	148SOA	2002-10-26	1	4	17	2	0	0	0	0	6	0	0.000
1	149SOA	2002-10-26	1	4	17	1	0	0	0	0	6	0	0.000
1	150SOA	2002-10-26	1	4	17	1	0	0	0	0	6	0	0.000
1	151SOA	2002-10-26	1	4	17	1	0	0	0	0	6	0	0.000
1	152SOA	2002-10-26	1	4	17	1	0	0	0	0	6	1	0.000
1	153SOA	2002-10-26	1	4	15	1	0	0	0	0	6	1	0.000
1	154SOA	2002-10-26	1	4	15	1	0	0	0	0	6	1	0.000
1	155SOA	2002-10-26	1	4	15	1	0	0	0	0	6	1	0.000
1	156SOA	2002-10-26	1	4	15	1	0	0	0	0	6	0	0.000
1	157SOA	2002-10-26	1	4	15	1	0	0	0	0	6	1	0.000
1	158SOA	2002-10-26	1	4	15	1	0	0	0	0	6	0	0.000
1	159SOA	2002-10-26	1	4	15	1	0	0	0	0	6	0	0.000
1	160SOA	2002-10-26	1	4	15	1	0	0	0	0	6	0	0.000
1	161SOA	2002-10-26	1	4	15	1	0	0	0	0	6	0	0.000
1	162SOA	2002-10-26	1	4	15	1	0	0	0	0	6	0	0.000
1	163SOA	2002-10-26	1	4	15	1	0	0	0	0	6	0	0.000
1	164SOA	2002-10-26	1	4	15	2	0	0	0	0	6	0	0.000
1	165SOA	2002-10-26	1	4	15	2	0	0	0	0	6	0	0.000
1	166SOA	2002-10-26	1	4	15	2	0	0	0	0	6	0	0.000
1	167SOA	2002-10-26	1	4	15	2	0	0	0	0	6	0	0.000
1	168SOA	2002-10-26	1	4	15	2	0	0	0	0	6	0	0.000
1	169SOA	2002-10-26	1	4	25	2	0	0	0	5	6	0	0.000
1	170SOA	2002-10-26	1	4	25	1	0	0	0	0	6	0	0.000
1	171SOA	2002-10-26	1	4	25	1	0	0	0	0	6	0	0.000
1	172SOA	2002-10-26	1	4	25	1	0	0	0	0	6	0	0.000
1	173SOA	2002-10-26	1	4	21	1	0	0	0	0	6	0	0.000
1	174SOA	2002-10-26	1	4	21	1	0	0	0	0	6	0	0.000
1	175SOA	2002-10-26	1	4	22	1	0	0	0	0	6	0	0.000
1	176SOA	2002-10-26	1	4	22	1	0	0	0	0	6	0	0.000
1	177SOA	2002-10-26	1	2	1	1	1	1	2	0	6	0	0.000
1	178SOA	2002-10-26	1	2	2	1	2	3	1	0	6	0	0.000
1	179SOA	2002-10-26	1	1	2	1	1	1	1	0	6	0	0.000
1	180SOA	2002-10-26	1	1	3	1	2	5	3	0	6	0	0.000
1	181SOA	2002-10-26	1	1	3	2	2	5	2	0	6	0	0.000
1	182SOA	2002-10-26	1	2	1	1	1	1	1	0	6	0	0.000
1	183SOA	2002-10-26	1	2	2	1	2	3	1	0	6	0	0.000
1	184SOA	2002-10-26	1	2	3	1	2	5	3	0	6	0	0.000
1	185SOA	2002-10-26	1	2	4	1	2	3	1	0	6	0	0.000
1	186SOA	2002-10-26	1	2	4	1	2	3	3	0	6	0	0.000
1	187SOA	2002-10-26	1	2	4	1	1	2	1	0	6	0	0.000
1	188SOA	2002-10-26	1	2	4	1	1	2	1	0	6	0	0.000
1	189SOA	2002-10-26	1	2	4	1	1	2	2	0	6	0	0.000
1	190SOA	2002-10-26	1	2	4	1	2	3	2	0	6	0	0.000
1	191SOA	2002-10-26	1	1	7	2	2	11	6	0	6	0	0.000
1	192SOA	2002-10-26	1	2	7	1	1	1	2	0	6	0	0.000
1	193SOA	2002-10-26	1	2	10	1	2	3	3	0	6	0	0.000
1	194SOA	2002-10-26	1	2	11	2	2	3	2	0	6	0	0.000
1	195SOA	2002-10-26	1	1	5	1	2	11	6	0	6	0	0.000
1	196SOA	2002-10-26	1	2	10	3	2	3	3	0	6	0	0.000
1	197SOA	2002-10-26	1	2	11	2	2	5	3	0	6	0	0.000
1	198SOA	2002-10-27	1	3	13	1	2	7	4	0	6	0	0.000
1	199SOA	2002-10-27	1	4	14	1	2	11	6	0	6	0	0.000
1	200SOA	2002-10-27	1	4	14	1	2	7	4	5	6	0	0.000
1	201SOA	2002-10-27	1	4	14	1	2	11	6	0	6	0	0.000
1	202SOA	2002-10-27	1	4	14	1	2	11	6	0	6	0	0.000
1	203SOA	2002-10-27	1	4	14	1	2	7	4	5	6	1	0.000
1	204SOA	2002-10-27	1	4	14	1	2	7	4	5	6	1	0.000
1	205SOA	2002-10-27	1	4	14	1	2	7	4	5	6	1	0.000
1	206SOA	2002-10-27	1	4	14	1	2	11	6	0	6	0	0.000
1	207SOA	2002-10-27	1	4	14	3	2	3	3	5	6	0	0.000
1	208SOA	2002-10-27	1	4	14	3	2	4	3	5	6	0	0.000
1	209SOA	2002-10-27	1	4	14	2	0	0	0	0	6	0	0.000
1	210SOA	2002-10-27	1	4	14	1	0	0	0	0	6	0	0.000
1	211SOA	2002-10-27	1	4	14	1	0	0	0	0	6	0	0.000
1	212SOA	2002-10-27	1	4	14	1	0	0	0	0	6	0	0.000
1	213SOA	2002-10-27	1	4	14	1	0	0	0	0	6	0	0.000
1	214SOA	2002-10-27	1	4	14	1	0	0	0	0	6	0	0.000
1	215SOA	2002-10-27	1	4	14	1	0	0	0	0	6	0	0.000
1	216SOA	2002-10-27	1	4	14	1	0	0	0	0	6	0	0.000
1	217SOA	2002-10-27	1	4	14	1	0	0	0	0	6	0	0.000
1	218SOA	2002-10-27	1	4	14	1	0	0	0	0	6	0	0.000
1	219SOA	2002-10-27	1	4	14	1	0	0	0	0	6	0	0.000
1	220SOA	2002-10-27	1	4	14	1	0	0	0	0	6	0	0.000
1	221SOA	2002-10-27	1	4	14	1	0	0	0	0	6	0	0.000
1	222SOA	2002-10-27	1	4	14	1	0	0	0	0	6	0	0.000
1	223SOA	2002-10-27	1	4	14	1	0	0	0	0	6	0	0.000
1	224SOA	2002-10-27	1	4	14	1	0	0	0	0	6	0	0.000
1	225SOA	2002-10-27	1	4	14	1	0	0	0	0	6	0	0.000
1	226SOA	2002-10-27	1	4	14	1	0	0	0	0	6	0	0.000
1	227SOA	2002-10-27	1	4	14	1	0	0	0	0	6	0	0.000
1	228SOA	2002-10-27	1	4	14	1	0	0	0	0	6	0	0.000
1	229SOA	2002-10-27	1	4	25	1	2	7	4	5	6	1	0.000
1	230SOA	2002-10-27	1	4	25	1	2	7	4	5	6	0	0.000
1	231SOA	2002-10-27	1	4	25	1	2	11	6	0	6	0	0.000
1	232SOA	2002-10-27	1	4	25	3	2	9	5	5	6	0	0.000
1	233SOA	2002-10-27	1	4	24	1	0	0	0	5	6	0	0.000
1	234SOA	2002-10-27	1	4	24	1	0	0	0	0	6	0	0.000
1	235SOA	2002-10-27	1	4	24	1	0	0	0	0	6	0	0.000
1	236SOA	2002-10-27	1	4	15	1	0	0	0	5	6	0	0.000
1	237SOA	2002-10-27	1	4	15	1	0	0	0	5	6	0	0.000
1	238SOA	2002-10-27	1	4	15	1	0	0	0	5	6	0	0.000
1	239SOA	2002-10-27	1	4	15	1	0	0	0	8	6	0	0.000
1	240SOA	2002-10-27	1	4	15	1	0	0	0	0	6	0	0.000
2	1ANH	2002-10-29	1	2	2	1	1	1	1	0	6	1	0.000
2	2ANH	2002-10-29	1	2	2	1	1	1	2	0	6	1	0.000
2	3ANH	2002-10-29	1	2	2	1	1	2	2	0	6	1	0.000
2	4ANH	2002-10-29	1	2	2	1	2	3	2	0	6	1	0.000
2	5ANH	2002-10-29	1	1	3	1	1	1	2	0	6	1	0.000
2	6ANH	2002-10-29	1	2	3	1	1	1	2	0	6	1	0.000
2	7ANH	2002-10-29	1	2	3	1	1	1	1	0	6	1	0.000
2	8ANH	2002-10-29	1	2	3	1	1	2	1	0	6	1	0.000
2	9ANH	2002-10-29	1	2	4	1	1	1	2	0	6	1	0.000
2	10ANH	2002-10-29	1	2	4	1	1	2	2	0	6	1	0.000
2	11ANH	2002-10-29	1	2	4	1	2	3	3	0	6	1	0.000
2	12ANH	2002-10-29	1	1	5	1	2	3	3	0	6	1	0.000
2	13ANH	2002-10-29	1	2	5	1	1	2	2	0	6	0	0.000
2	14ANH	2002-10-29	1	2	5	1	1	1	1	0	6	1	0.000
2	16ANH	2002-10-29	1	2	5	1	2	3	2	0	6	0	0.000
2	17ANH	2002-10-29	1	2	5	2	2	3	1	0	6	0	0.000
2	18ANH	2002-10-29	1	2	6	1	1	2	3	0	6	1	0.000
2	19ANH	2002-10-29	1	1	6	1	1	1	1	0	6	0	0.000
2	20ANH	2002-10-29	1	1	6	1	2	3	1	0	6	1	0.000
2	21ANH	2002-10-29	1	2	6	2	2	3	2	0	6	0	0.000
2	22ANH	2002-10-29	1	2	6	2	2	3	3	0	6	0	0.000
2	23ANH	2002-10-29	1	2	8	1	1	1	1	0	6	1	0.000
2	24ANH	2002-10-29	1	1	7	1	2	3	1	0	6	0	0.000
2	25ANH	2002-10-29	1	1	12	2	2	5	3	0	6	0	0.000
2	26ANH	2002-10-29	1	2	7	1	2	3	1	0	6	0	0.000
2	27ANH	2002-10-29	1	2	8	1	2	3	1	0	6	0	0.000
2	28ANH	2002-10-29	1	2	11	1	2	5	2	0	6	0	0.000
2	29ANH	2002-10-29	1	2	11	1	2	3	1	0	6	0	0.000
2	30ANH	2002-10-29	1	2	11	2	2	5	2	0	6	0	0.000
2	31ANH	2002-10-29	1	2	12	1	2	3	2	0	6	1	0.000
2	32ANH	2002-10-29	1	2	12	1	1	2	2	0	6	0	0.000
2	33ANH	2002-10-29	1	2	12	1	2	3	2	0	6	0	0.000
2	34ANH	2002-10-29	1	1	7	2	2	4	1	0	6	0	0.000
2	35ANH	2002-10-29	1	1	8	2	2	4	3	0	6	0	0.000
2	36ANH	2002-10-29	1	2	7	2	2	3	3	0	6	0	0.000
2	37ANH	2002-10-29	1	2	10	2	2	5	3	0	6	0	0.000
2	38ANH	2002-10-29	1	2	11	2	2	3	3	0	6	0	0.000
2	39ANH	2002-10-29	1	1	7	2	2	5	3	0	6	0	0.000
2	40ANH	2002-10-29	1	2	10	2	2	3	3	0	6	0	0.000
2	41ANH	2002-10-29	1	2	11	1	1	2	3	0	6	0	0.000
2	42ANH	2002-10-29	1	2	12	1	2	11	5	0	6	0	0.000
2	43ANH	2002-10-29	1	2	12	2	2	7	4	0	6	0	0.000
2	44ANH	2002-10-29	1	1	8	2	1	2	2	0	6	0	0.000
2	45ANH	2002-10-29	1	1	10	1	2	4	1	0	6	0	0.000
2	46ANH	2002-10-29	1	1	11	1	1	1	1	0	6	0	0.000
2	47ANH	2002-10-29	1	1	11	2	2	5	2	0	6	0	0.000
2	48ANH	2002-10-29	1	1	12	1	2	3	1	0	6	0	0.000
2	49ANH	2002-10-30	1	3	13	2	2	7	4	1	6	0	0.000
2	50ANH	2002-10-30	1	3	13	2	2	7	4	5	6	0	0.000
2	51ANH	2002-10-30	1	3	13	1	2	7	4	5	6	0	0.000
2	52ANH	2002-10-30	1	3	13	1	2	5	3	5	6	0	0.000
2	53ANH	2002-10-30	1	3	13	2	2	5	3	2	6	0	0.000
2	54ANH	2002-10-30	1	3	13	2	2	5	3	5	6	0	0.000
2	55ANH	2002-10-30	1	3	13	2	2	3	3	2	6	0	0.000
2	56ANH	2002-10-30	1	3	13	2	2	5	3	5	6	0	0.000
2	57ANH	2002-10-30	1	3	13	2	2	5	3	5	6	0	0.000
2	58ANH	2002-10-30	1	3	13	2	2	5	3	5	6	0	0.000
2	59ANH	2002-10-30	1	3	13	2	2	11	6	0	6	0	0.000
2	60ANH	2002-10-30	1	3	13	2	2	11	6	0	6	0	0.000
2	61ANH	2002-10-30	1	3	13	2	2	7	4	5	6	0	0.000
2	62ANH	2002-10-30	1	3	13	2	2	11	6	0	6	0	0.000
2	63ANH	2002-10-30	1	3	13	1	2	3	3	5	6	0	0.000
2	64ANH	2002-10-30	1	4	14	2	2	3	3	5	6	0	0.000
2	65ANH	2002-10-30	1	4	14	2	2	3	3	5	6	0	0.000
2	66ANH	2002-10-30	1	4	14	2	2	3	3	5	6	0	0.000
2	67ANH	2002-10-30	1	4	14	2	2	3	3	5	6	0	0.000
2	68ANH	2002-10-30	1	4	14	2	2	3	3	0	6	0	0.000
2	69ANH	2002-10-30	1	4	14	2	2	3	3	0	6	0	0.000
2	70ANH	2002-10-30	1	4	14	2	1	1	1	0	6	0	0.000
2	71ANH	2002-10-30	1	4	14	1	0	0	0	1	6	1	0.000
2	72ANH	2002-10-30	1	4	14	1	0	0	0	5	6	1	0.000
2	73ANH	2002-10-30	1	4	14	1	0	0	0	5	6	1	0.000
2	74ANH	2002-10-30	1	4	14	1	0	0	0	5	6	1	0.000
2	75ANH	2002-10-30	1	4	14	1	0	0	0	5	6	1	0.000
2	76ANH	2002-10-30	1	4	14	1	0	0	0	5	6	1	0.000
2	77ANH	2002-10-30	1	4	14	1	0	0	0	5	6	1	0.000
2	78ANH	2002-10-30	1	4	14	1	0	0	0	5	6	1	0.000
2	79ANH	2002-10-30	1	4	14	1	0	0	0	5	6	1	0.000
2	80ANH	2002-10-30	1	4	14	1	2	11	6	0	6	0	0.000
2	81ANH	2002-10-30	1	4	14	1	2	11	5	0	6	0	0.000
2	82ANH	2002-10-30	1	4	14	1	2	11	5	0	6	0	0.000
2	83ANH	2002-10-30	1	4	14	1	2	11	6	0	6	0	0.000
2	84ANH	2002-10-30	1	4	14	1	1	2	3	0	6	0	0.000
2	85ANH	2002-10-30	1	4	14	1	2	5	3	0	6	0	0.000
2	86ANH	2002-10-30	1	4	14	1	2	11	6	0	6	0	0.000
2	87ANH	2002-10-30	1	4	14	1	1	2	3	0	6	0	0.000
2	88ANH	2002-10-30	1	4	14	1	1	2	3	0	6	0	0.000
2	89ANH	2002-10-30	1	4	14	1	1	2	3	0	6	0	0.000
2	90ANH	2002-10-30	1	4	14	1	0	0	0	0	6	0	0.000
2	91ANH	2002-10-30	1	4	14	1	0	0	0	0	6	0	0.000
2	92ANH	2002-10-30	1	4	14	1	0	0	0	0	6	0	0.000
2	93ANH	2002-10-30	1	4	14	1	0	0	0	0	6	0	0.000
2	94ANH	2002-10-30	1	4	14	1	0	0	0	0	6	0	0.000
2	95ANH	2002-10-30	1	4	14	1	0	0	0	0	6	0	0.000
2	96ANH	2002-10-30	1	4	14	1	0	0	0	0	6	0	0.000
2	97ANH	2002-10-30	1	4	14	1	0	0	0	0	6	0	0.000
2	98ANH	2002-10-30	1	4	14	1	0	0	0	0	6	0	0.000
2	99ANH	2002-10-30	1	4	14	1	0	0	0	0	6	0	0.000
2	100ANH	2002-10-30	1	4	14	1	0	0	0	0	6	0	0.000
2	101ANH	2002-10-30	1	4	14	1	0	0	0	0	6	0	0.000
2	102ANH	2002-10-30	1	4	14	1	0	0	0	0	6	0	0.000
2	103ANH	2002-10-30	1	4	14	1	0	0	0	0	6	0	0.000
2	104ANH	2002-10-30	1	4	14	1	0	0	0	0	6	0	0.000
2	105ANH	2002-10-30	1	4	14	1	0	0	0	5	6	0	0.000
2	106ANH	2002-10-30	1	4	14	1	0	0	0	1	6	1	0.000
2	107ANH	2002-10-30	1	4	14	1	0	0	0	0	6	0	0.000
2	108ANH	2002-10-30	1	4	14	3	0	0	0	0	6	0	0.000
2	109ANH	2002-10-30	1	4	14	2	2	7	4	1	6	0	0.000
2	110ANH	2002-10-30	1	4	14	2	2	5	3	5	6	0	0.000
2	111ANH	2002-10-30	1	4	14	2	1	2	3	0	6	0	0.000
2	112ANH	2002-10-30	1	4	14	2	2	5	3	0	6	0	0.000
2	113ANH	2002-10-30	1	4	14	2	2	9	5	0	6	0	0.000
2	114ANH	2002-10-30	1	4	14	2	2	5	3	0	6	0	0.000
2	115ANH	2002-10-30	1	4	14	2	2	5	3	0	6	0	0.000
2	116ANH	2002-10-30	1	4	14	2	2	5	3	0	6	0	0.000
2	117ANH	2002-10-30	1	4	14	2	2	5	3	0	6	0	0.000
2	118ANH	2002-10-30	1	4	14	1	0	0	0	5	6	1	0.000
2	119ANH	2002-10-30	1	4	14	1	0	0	0	5	6	1	0.000
2	120ANH	2002-10-30	1	4	14	1	0	0	0	5	6	1	0.000
2	121ANH	2002-10-30	1	4	14	1	0	0	0	5	6	1	0.000
2	122ANH	2002-10-30	1	4	14	1	0	0	0	5	6	1	0.000
2	123ANH	2002-10-30	1	4	14	1	0	0	0	5	6	1	0.000
2	124ANH	2002-10-30	1	4	14	1	0	0	0	5	6	1	0.000
2	125ANH	2002-10-30	1	4	14	1	0	0	0	5	6	1	0.000
2	126ANH	2002-10-30	1	4	14	1	0	0	0	5	6	1	0.000
2	127ANH	2002-10-30	1	4	14	1	0	0	0	5	6	1	0.000
2	128ANH	2002-10-30	1	4	14	1	0	0	0	5	6	1	0.000
2	129ANH	2002-10-30	1	4	14	1	0	0	0	5	6	0	0.000
2	130ANH	2002-10-30	1	4	14	1	0	0	0	5	6	1	0.000
2	131ANH	2002-10-30	1	4	14	1	0	0	0	5	6	1	0.000
2	132ANH	2002-10-30	1	4	14	1	0	0	0	0	6	0	0.000
2	133ANH	2002-10-30	1	4	14	1	0	0	0	0	6	0	0.000
2	134ANH	2002-10-30	1	4	14	1	0	0	0	0	6	0	0.000
2	135ANH	2002-10-30	1	4	14	1	0	0	0	0	6	0	0.000
2	136ANH	2002-10-30	1	4	14	1	0	0	0	0	6	0	0.000
2	137ANH	2002-10-30	1	4	14	1	0	0	0	0	6	0	0.000
2	138ANH	2002-10-30	1	4	14	1	0	0	0	0	6	0	0.000
2	139ANH	2002-10-30	1	4	14	1	0	0	0	0	6	0	0.000
2	140ANH	2002-10-30	1	4	14	1	0	0	0	0	6	0	0.000
2	141ANH	2002-10-30	1	4	14	1	0	0	0	0	6	0	0.000
2	142ANH	2002-10-30	1	4	14	1	0	0	0	0	6	0	0.000
2	143ANH	2002-10-30	1	4	14	1	0	0	0	0	6	0	0.000
2	144ANH	2002-10-30	1	4	14	1	0	0	0	0	6	0	0.000
2	145ANH	2002-10-30	1	4	14	1	0	0	0	0	6	0	0.000
2	146ANH	2002-10-30	1	4	14	1	0	0	0	0	6	0	0.000
2	147ANH	2002-10-30	1	4	14	1	0	0	0	0	6	0	0.000
2	148ANH	2002-10-30	1	4	14	1	0	0	0	0	6	0	0.000
2	149ANH	2002-10-30	1	4	14	1	0	0	0	0	6	0	0.000
2	150ANH	2002-10-30	1	4	14	1	0	0	0	0	6	0	0.000
2	151ANH	2002-10-30	1	4	14	1	0	0	0	0	6	0	0.000
2	152ANH	2002-10-30	1	4	14	1	0	0	0	0	6	0	0.000
2	153ANH	2002-10-30	1	4	14	1	0	0	0	0	6	0	0.000
2	154ANH	2002-10-30	1	4	14	1	0	0	0	0	6	0	0.000
2	155ANH	2002-10-30	1	4	14	1	0	0	0	0	6	0	0.000
2	156ANH	2002-10-30	1	4	14	1	0	0	0	0	6	0	0.000
2	157ANH	2002-10-30	1	4	14	1	0	0	0	0	6	0	0.000
2	158ANH	2002-10-30	1	4	14	1	0	0	0	0	6	0	0.000
2	159ANH	2002-10-30	1	4	14	1	0	0	0	0	6	0	0.000
2	160ANH	2002-10-30	1	4	14	1	0	0	0	0	6	0	0.000
2	161ANH	2002-10-30	1	4	14	1	0	0	0	0	6	0	0.000
2	162ANH	2002-10-30	1	4	24	2	0	0	0	5	6	0	0.000
2	163ANH	2002-10-30	1	4	24	2	0	0	0	5	6	0	0.000
2	164ANH	2002-10-30	1	4	24	2	0	0	0	5	6	0	0.000
2	165ANH	2002-10-30	1	4	24	1	0	0	0	5	6	1	0.000
2	166ANH	2002-10-30	1	4	24	1	0	0	0	5	6	1	0.000
2	167ANH	2002-10-30	1	4	24	1	0	0	0	5	6	1	0.000
2	168ANH	2002-10-30	1	4	24	1	0	0	0	5	6	1	0.000
2	169ANH	2002-10-30	1	4	24	1	0	0	0	5	6	1	0.000
2	170ANH	2002-10-30	1	4	24	1	0	0	0	0	6	0	0.000
2	171ANH	2002-10-30	1	4	24	1	0	0	0	0	6	0	0.000
2	172ANH	2002-10-30	1	4	24	1	0	0	0	0	6	0	0.000
2	173ANH	2002-10-30	1	4	24	1	0	0	0	0	6	0	0.000
2	174ANH	2002-10-30	1	4	24	1	0	0	0	0	6	0	0.000
2	175ANH	2002-10-30	1	4	24	1	0	0	0	0	6	0	0.000
2	176ANH	2002-10-30	1	4	24	1	0	0	0	0	6	0	0.000
2	177ANH	2002-10-30	1	4	24	1	0	0	0	0	6	0	0.000
2	178ANH	2002-10-30	1	4	24	1	0	0	0	0	6	0	0.000
2	179ANH	2002-10-30	1	4	24	1	0	0	0	0	6	0	0.000
2	180ANH	2002-10-30	1	4	24	1	0	0	0	0	6	0	0.000
2	181ANH	2002-10-30	1	4	25	2	2	5	3	5	6	0	0.000
2	182ANH	2002-10-30	1	4	25	2	2	5	3	1	6	0	0.000
2	183ANH	2002-10-30	1	4	25	2	2	7	4	5	6	0	0.000
2	184ANH	2002-10-30	1	4	25	2	1	2	3	5	6	0	0.000
2	185ANH	2002-10-30	1	4	25	1	0	0	0	5	6	1	0.000
2	186ANH	2002-10-30	1	4	25	1	0	0	0	5	6	0	0.000
2	187ANH	2002-10-30	1	4	25	1	0	0	0	5	6	0	0.000
2	188ANH	2002-10-30	1	4	25	1	0	0	0	5	6	1	0.000
2	189ANH	2002-10-30	1	4	25	1	1	2	3	0	6	0	0.000
2	190ANH	2002-10-30	1	4	25	1	1	2	3	0	6	0	0.000
2	191ANH	2002-10-30	1	4	25	1	2	11	6	0	6	0	0.000
2	192ANH	2002-10-30	1	4	25	1	1	2	3	0	6	0	0.000
2	193ANH	2002-10-30	1	4	25	1	1	2	2	0	6	0	0.000
2	194ANH	2002-10-30	1	4	25	3	0	0	0	0	6	0	0.000
2	195ANH	2002-10-30	1	4	15	1	0	0	0	0	6	0	0.000
2	196ANH	2002-10-30	1	4	15	1	0	0	0	0	6	0	0.000
2	197ANH	2002-10-30	1	4	15	1	0	0	0	0	6	0	0.000
2	198ANH	2002-10-30	1	4	15	1	0	0	0	0	6	0	0.000
2	199ANH	2002-10-30	1	4	21	2	0	0	0	5	6	0	0.000
2	200ANH	2002-10-30	1	4	21	2	0	0	0	5	6	0	0.000
2	201ANH	2002-10-30	1	4	21	2	0	0	0	0	6	0	0.000
2	202ANH	2002-10-30	1	4	21	1	0	0	0	5	6	0	0.000
2	203ANH	2002-10-30	1	4	21	1	0	0	0	5	6	0	0.000
2	204ANH	2002-10-30	1	4	21	1	0	0	0	0	6	0	0.000
2	205ANH	2002-10-30	1	4	20	2	0	0	0	1	6	0	0.000
2	206ANH	2002-10-30	1	4	20	2	0	0	0	0	6	0	0.000
2	207ANH	2002-10-30	1	4	20	1	0	0	0	5	6	0	0.000
2	208ANH	2002-10-30	1	4	20	1	0	0	0	5	6	0	0.000
2	209ANH	2002-10-30	1	4	20	1	0	0	0	0	6	0	0.000
2	210ANH	2002-10-30	1	4	20	1	0	0	0	0	6	0	0.000
2	211ANH	2002-10-30	1	4	20	1	0	0	0	0	6	0	0.000
2	212ANH	2002-10-30	1	2	1	1	1	2	2	0	6	1	0.000
2	213ANH	2002-10-30	1	2	1	2	2	7	4	0	6	0	0.000
2	214ANH	2002-10-30	1	2	1	1	1	1	1	0	6	1	0.000
2	215ANH	2002-10-30	1	1	2	1	2	3	2	0	6	1	0.000
2	216ANH	2002-10-30	1	2	3	1	1	2	1	0	6	1	0.000
2	217ANH	2002-10-30	1	2	3	1	2	12	7	0	6	1	0.000
2	218ANH	2002-10-30	1	2	3	2	2	3	2	0	6	0	0.000
2	219ANH	2002-10-30	1	2	3	2	2	3	1	0	6	0	0.000
2	220ANH	2002-10-30	1	2	3	1	2	3	1	0	6	1	0.000
2	221ANH	2002-10-30	1	2	3	2	1	1	1	0	6	0	0.000
2	222ANH	2002-10-30	1	1	4	1	2	3	2	0	6	1	0.000
2	223ANH	2002-10-30	1	2	4	1	1	2	1	0	6	1	0.000
2	224ANH	2002-10-30	1	2	4	1	2	3	2	0	6	1	0.000
2	225ANH	2002-10-30	1	2	4	1	1	1	1	0	6	1	0.000
2	226ANH	2002-10-30	1	2	4	1	1	2	1	0	6	1	0.000
2	227ANH	2002-10-30	1	2	4	2	1	2	2	0	6	0	0.000
2	228ANH	2002-10-30	1	2	4	2	2	3	1	0	6	0	0.000
2	229ANH	2002-10-30	1	2	4	1	2	9	5	0	6	0	0.000
2	230ANH	2002-10-30	1	2	4	1	2	3	1	0	6	0	0.000
2	231ANH	2002-10-30	1	2	4	2	2	4	1	0	6	0	0.000
2	232ANH	2002-10-30	1	2	4	1	1	2	2	0	6	0	0.000
2	233ANH	2002-10-30	1	2	4	1	1	2	2	0	6	0	0.000
2	234ANH	2002-10-30	1	2	4	1	1	2	2	0	6	0	0.000
2	235ANH	2002-10-30	1	1	5	1	2	3	3	0	6	1	0.000
2	236ANH	2002-10-30	1	2	5	2	1	2	1	0	6	0	0.000
2	237ANH	2002-10-30	1	2	5	2	1	2	2	0	6	0	0.000
2	238ANH	2002-10-30	1	2	5	2	2	4	2	0	6	0	0.000
2	239ANH	2002-10-30	1	2	5	2	2	3	1	0	6	0	0.000
2	240ANH	2002-10-30	1	2	5	2	2	3	2	0	6	0	0.000
2	241ANH	2002-10-30	1	2	5	1	1	1	1	0	6	1	0.000
2	242ANH	2002-10-30	1	2	5	1	1	1	1	0	6	1	0.000
2	243ANH	2002-10-30	1	2	5	1	1	2	1	0	6	1	0.000
2	244ANH	2002-10-30	1	2	6	1	1	2	2	0	6	1	0.000
2	245ANH	2002-10-30	1	2	6	1	1	1	1	0	6	1	0.000
2	246ANH	2002-10-30	1	1	6	2	2	3	1	0	6	0	0.000
2	247ANH	2002-10-30	1	1	6	2	1	2	1	0	6	0	0.000
2	248ANH	2002-10-30	1	2	6	1	1	1	1	0	6	0	0.000
2	249ANH	2002-10-30	1	2	6	2	1	2	2	0	6	0	0.000
2	250ANH	2002-10-30	1	2	6	2	2	3	1	0	6	0	0.000
2	251ANH	2002-10-30	1	2	6	2	2	3	2	0	6	0	0.000
2	252ANH	2002-10-30	1	2	6	2	2	3	3	0	6	0	0.000
2	253ANH	2002-10-30	1	2	6	2	2	3	2	0	6	0	0.000
2	254ANH	2002-10-30	1	2	6	1	2	5	3	0	6	0	0.000
2	255ANH	2002-10-30	1	1	8	1	2	12	7	0	6	0	0.000
2	256ANH	2002-10-30	1	2	7	2	2	3	1	0	6	0	0.000
2	257ANH	2002-10-30	1	2	11	1	2	3	3	0	6	0	0.000
2	258ANH	2002-10-30	1	2	12	2	2	3	1	0	6	0	0.000
2	259ANH	2002-10-30	1	1	7	1	1	2	1	0	6	0	0.000
2	260ANH	2002-10-30	1	1	7	2	2	7	4	0	6	0	0.000
2	261ANH	2002-10-30	1	1	8	2	2	5	2	0	6	0	0.000
2	262ANH	2002-10-30	1	1	9	2	2	5	2	0	6	0	0.000
2	263ANH	2002-10-30	1	1	12	2	1	2	2	0	6	0	0.000
2	264ANH	2002-10-30	1	2	7	2	2	3	1	0	6	0	0.000
2	265ANH	2002-10-30	1	2	7	2	2	3	1	0	6	0	0.000
2	266ANH	2002-10-30	1	2	7	2	2	3	1	0	6	0	0.000
2	267ANH	2002-10-30	1	2	7	2	2	3	1	0	6	0	0.000
2	268ANH	2002-10-30	1	2	7	2	2	5	3	0	6	0	0.000
2	269ANH	2002-10-30	1	2	7	2	2	3	1	0	6	0	0.000
2	270ANH	2002-10-30	1	2	8	2	2	3	2	0	6	0	0.000
2	271ANH	2002-10-30	1	2	8	2	2	3	3	0	6	0	0.000
2	272ANH	2002-10-30	1	2	8	2	2	3	3	0	6	0	0.000
2	273ANH	2002-10-30	1	2	8	2	2	3	3	0	6	0	0.000
2	274ANH	2002-10-30	1	2	9	2	2	3	2	0	6	0	0.000
2	275ANH	2002-10-30	1	2	9	2	1	2	3	0	6	0	0.000
2	276ANH	2002-10-30	1	2	9	2	1	2	3	0	6	0	0.000
2	277ANH	2002-10-30	1	2	9	2	2	3	1	0	6	0	0.000
2	278ANH	2002-10-30	1	2	10	2	2	4	2	0	6	0	0.000
2	279ANH	2002-10-30	1	2	10	2	2	5	3	0	6	0	0.000
2	280ANH	2002-10-30	1	2	10	2	2	3	2	0	6	0	0.000
2	281ANH	2002-10-30	1	2	11	2	2	3	2	0	6	0	0.000
2	282ANH	2002-10-30	1	2	7	3	2	5	3	0	6	0	0.000
2	283ANH	2002-10-30	1	2	7	3	1	2	3	0	6	0	0.000
2	284ANH	2002-10-30	1	2	9	2	2	3	1	0	6	0	0.000
2	285ANH	2002-10-30	1	2	10	1	2	11	5	0	6	0	0.000
2	286ANH	2002-10-30	1	2	11	2	2	3	3	0	6	0	0.000
2	287ANH	2002-10-30	1	2	11	3	2	5	3	0	6	0	0.000
2	288ANH	2002-10-30	1	2	12	1	2	11	6	0	6	0	0.000
2	289ANH	2002-10-31	1	3	13	1	2	5	3	5	6	0	0.000
2	290ANH	2002-10-31	1	3	13	1	2	5	3	5	6	0	0.000
2	291ANH	2002-10-31	1	3	13	1	1	2	1	5	6	0	0.000
2	292ANH	2002-10-31	1	3	13	1	2	5	3	5	6	0	0.000
2	293ANH	2002-10-31	1	3	13	1	2	5	3	5	6	0	0.000
2	294ANH	2002-10-31	1	3	13	2	1	2	3	5	6	0	0.000
2	295ANH	2002-10-31	1	3	13	1	2	11	6	0	6	0	0.000
2	296ANH	2002-10-31	1	3	13	1	1	2	3	1	6	1	0.000
2	297ANH	2002-10-31	1	3	13	1	2	7	4	5	6	0	0.000
2	298ANH	2002-10-31	1	3	13	1	2	3	2	0	6	0	0.000
2	299ANH	2002-10-31	1	3	13	2	2	11	6	0	6	0	0.000
2	300ANH	2002-10-31	1	3	13	2	1	2	1	0	6	0	0.000
2	301ANH	2002-10-31	1	3	13	2	2	5	3	1	6	0	0.000
2	302ANH	2002-10-31	1	3	13	2	2	5	3	1	6	0	0.000
2	303ANH	2002-10-31	1	3	13	2	1	2	3	1	6	0	0.000
2	304ANH	2002-10-31	1	3	13	2	2	6	3	1	6	0	0.000
2	305ANH	2002-10-31	1	4	14	1	0	0	0	5	6	0	0.000
2	306ANH	2002-10-31	1	4	14	1	0	0	0	5	6	0	0.000
2	307ANH	2002-10-31	1	4	14	1	0	0	0	5	6	0	0.000
2	308ANH	2002-10-31	1	4	14	1	0	0	0	5	6	0	0.000
2	309ANH	2002-10-31	1	4	14	1	0	0	0	5	6	0	0.000
2	310ANH	2002-10-31	1	4	14	1	0	0	0	5	6	0	0.000
2	311ANH	2002-10-31	1	4	14	1	0	0	0	5	6	0	0.000
2	312ANH	2002-10-31	1	4	14	1	0	0	0	5	6	0	0.000
2	313ANH	2002-10-31	1	4	14	1	0	0	0	5	6	0	0.000
2	314ANH	2002-10-31	1	4	14	1	0	0	0	5	6	0	0.000
2	315ANH	2002-10-31	1	4	14	1	0	0	0	5	6	0	0.000
2	316ANH	2002-10-31	1	4	14	1	0	0	0	5	6	0	0.000
2	317ANH	2002-10-31	1	4	14	1	0	0	0	5	6	0	0.000
2	318ANH	2002-10-31	1	4	14	1	0	0	0	5	6	0	0.000
2	319ANH	2002-10-31	1	4	14	1	0	0	0	5	6	0	0.000
2	320ANH	2002-10-31	1	4	14	1	0	0	0	5	6	0	0.000
2	321ANH	2002-10-31	1	4	14	1	0	0	0	1	6	1	0.000
2	322ANH	2002-10-31	1	4	14	1	0	0	0	5	6	0	0.000
2	323ANH	2002-10-31	1	4	14	1	2	3	3	0	6	0	0.000
2	324ANH	2002-10-31	1	4	14	1	2	3	3	0	6	0	0.000
2	325ANH	2002-10-31	1	4	14	1	2	3	3	0	6	0	0.000
2	326ANH	2002-10-31	1	4	14	1	2	3	3	0	6	0	0.000
2	327ANH	2002-10-31	1	4	14	1	2	5	3	0	6	0	0.000
2	328ANH	2002-10-31	1	4	14	1	2	11	6	0	6	0	0.000
2	329ANH	2002-10-31	1	4	14	1	2	11	6	0	6	0	0.000
2	330ANH	2002-10-31	1	4	14	1	2	11	6	0	6	0	0.000
2	331ANH	2002-10-31	1	4	14	1	2	11	6	0	6	0	0.000
2	332ANH	2002-10-31	1	4	14	1	2	11	6	0	6	0	0.000
2	333ANH	2002-10-31	1	4	14	1	1	2	3	0	6	0	0.000
2	334ANH	2002-10-31	1	4	14	1	1	2	3	0	6	0	0.000
2	335ANH	2002-10-31	1	4	14	1	1	2	3	0	6	0	0.000
2	336ANH	2002-10-31	1	4	14	1	1	2	3	0	6	0	0.000
2	337ANH	2002-10-31	1	4	14	1	1	2	2	0	6	0	0.000
2	338ANH	2002-10-31	1	4	14	1	1	2	1	0	6	0	0.000
2	339ANH	2002-10-31	1	4	14	1	2	11	6	0	6	0	0.000
2	340ANH	2002-10-31	1	4	14	1	1	2	3	0	6	0	0.000
2	341ANH	2002-10-31	1	4	14	1	1	2	3	0	6	0	0.000
2	342ANH	2002-10-31	1	4	14	1	2	11	6	0	6	0	0.000
2	343ANH	2002-10-31	1	4	14	1	0	0	0	0	6	0	0.000
2	344ANH	2002-10-31	1	4	14	1	0	0	0	0	6	0	0.000
2	345ANH	2002-10-31	1	4	14	1	0	0	0	0	6	0	0.000
2	346ANH	2002-10-31	1	4	14	1	0	0	0	0	6	0	0.000
2	347ANH	2002-10-31	1	4	14	1	0	0	0	0	6	0	0.000
2	348ANH	2002-10-31	1	4	14	1	0	0	0	0	6	0	0.000
2	349ANH	2002-10-31	1	4	14	1	0	0	0	0	6	0	0.000
2	350ANH	2002-10-31	1	4	14	1	0	0	0	0	6	0	0.000
2	351ANH	2002-10-31	1	4	14	1	0	0	0	0	6	0	0.000
2	352ANH	2002-10-31	1	4	14	1	0	0	0	0	6	0	0.000
2	353ANH	2002-10-31	1	4	14	2	2	5	3	5	6	0	0.000
2	354ANH	2002-10-31	1	4	14	2	2	7	4	5	6	0	0.000
2	355ANH	2002-10-31	1	4	14	2	2	11	6	0	6	0	0.000
2	356ANH	2002-10-31	1	4	14	2	2	9	5	0	6	0	0.000
2	357ANH	2002-10-31	1	4	14	2	2	9	5	0	6	0	0.000
2	358ANH	2002-10-31	1	4	14	1	0	0	0	5	6	0	0.000
2	359ANH	2002-10-31	1	4	14	1	0	0	0	5	6	0	0.000
2	360ANH	2002-10-31	1	4	14	1	0	0	0	5	6	0	0.000
2	361ANH	2002-10-31	1	4	14	1	0	0	0	5	6	0	0.000
2	362ANH	2002-10-31	1	4	14	1	0	0	0	5	6	0	0.000
2	363ANH	2002-10-31	1	4	14	1	0	0	0	5	6	0	0.000
2	364ANH	2002-10-31	1	4	14	1	0	0	0	5	6	0	0.000
2	365ANH	2002-10-31	1	4	14	1	0	0	0	5	6	0	0.000
2	366ANH	2002-10-31	1	4	14	1	0	0	0	5	6	0	0.000
2	367ANH	2002-10-31	1	4	14	1	0	0	0	5	6	0	0.000
2	368ANH	2002-10-31	1	4	14	1	0	0	0	5	6	0	0.000
2	369ANH	2002-10-31	1	4	14	1	0	0	0	5	6	0	0.000
2	370ANH	2002-10-31	1	4	14	1	0	0	0	5	6	0	0.000
2	371ANH	2002-10-31	1	4	14	1	0	0	0	5	6	0	0.000
2	372ANH	2002-10-31	1	4	14	1	0	0	0	5	6	0	0.000
2	373ANH	2002-10-31	1	4	14	1	0	0	0	5	6	0	0.000
2	374ANH	2002-10-31	1	4	14	1	0	0	0	5	6	0	0.000
2	375ANH	2002-10-31	1	4	14	1	0	0	0	5	6	0	0.000
2	376ANH	2002-10-31	1	4	14	1	0	0	0	0	6	0	0.000
2	377ANH	2002-10-31	1	4	14	1	0	0	0	0	6	0	0.000
2	378ANH	2002-10-31	1	4	14	1	0	0	0	0	6	0	0.000
2	379ANH	2002-10-31	1	4	14	1	0	0	0	0	6	0	0.000
2	380ANH	2002-10-31	1	4	14	1	0	0	0	0	6	0	0.000
2	381ANH	2002-10-31	1	4	14	1	0	0	0	0	6	0	0.000
2	382ANH	2002-10-31	1	4	14	1	0	0	0	0	6	0	0.000
2	383ANH	2002-10-31	1	4	14	1	0	0	0	0	6	0	0.000
2	384ANH	2002-10-31	1	4	14	1	0	0	0	0	6	0	0.000
2	385ANH	2002-10-31	1	4	14	1	0	0	0	0	6	0	0.000
2	386ANH	2002-10-31	1	4	14	1	0	0	0	0	6	0	0.000
2	387ANH	2002-10-31	1	4	14	1	0	0	0	0	6	0	0.000
2	388ANH	2002-10-31	1	4	14	1	0	0	0	0	6	0	0.000
2	389ANH	2002-10-31	1	4	14	1	0	0	0	0	6	0	0.000
2	390ANH	2002-10-31	1	4	14	1	0	0	0	0	6	0	0.000
2	391ANH	2002-10-31	1	4	14	1	0	0	0	0	6	0	0.000
2	392ANH	2002-10-31	1	4	14	1	0	0	0	0	6	0	0.000
2	393ANH	2002-10-31	1	4	14	1	0	0	0	0	6	0	0.000
2	394ANH	2002-10-31	1	4	14	1	0	0	0	0	6	0	0.000
2	395ANH	2002-10-31	1	4	14	1	0	0	0	0	6	0	0.000
2	396ANH	2002-10-31	1	4	14	1	0	0	0	0	6	0	0.000
2	397ANH	2002-10-31	1	4	14	1	0	0	0	0	6	0	0.000
2	398ANH	2002-10-31	1	4	14	1	0	0	0	0	6	0	0.000
2	399ANH	2002-10-31	1	4	14	1	0	0	0	0	6	0	0.000
2	400ANH	2002-10-31	1	4	14	1	0	0	0	0	6	0	0.000
2	401ANH	2002-10-31	1	4	14	1	0	0	0	0	6	0	0.000
2	402ANH	2002-10-31	1	4	14	1	0	0	0	0	6	0	0.000
2	403ANH	2002-10-31	1	4	14	1	0	0	0	0	6	0	0.000
2	404ANH	2002-10-31	1	4	14	1	0	0	0	0	6	0	0.000
2	405ANH	2002-10-31	1	4	14	1	0	0	0	0	6	0	0.000
2	406ANH	2002-10-31	1	4	14	1	0	0	0	0	6	0	0.000
2	407ANH	2002-10-31	1	4	14	1	0	0	0	0	6	0	0.000
2	408ANH	2002-10-31	1	4	14	1	0	0	0	0	6	0	0.000
2	409ANH	2002-10-31	1	4	14	1	0	0	0	0	6	0	0.000
2	410ANH	2002-10-31	1	4	14	1	0	0	0	0	6	0	0.000
2	411ANH	2002-10-31	1	4	14	1	0	0	0	0	6	0	0.000
2	412ANH	2002-10-31	1	4	14	1	0	0	0	0	6	0	0.000
2	413ANH	2002-10-31	1	4	14	1	0	0	0	0	6	0	0.000
2	414ANH	2002-10-31	1	4	14	1	0	0	0	0	6	0	0.000
2	415ANH	2002-10-31	1	4	14	2	0	0	0	5	6	0	0.000
2	416ANH	2002-10-31	1	4	14	2	0	0	0	5	6	0	0.000
2	417ANH	2002-10-31	1	4	14	2	0	0	0	0	6	0	0.000
2	418ANH	2002-10-31	1	4	14	2	0	0	0	0	6	0	0.000
2	419ANH	2002-10-31	1	4	14	3	2	7	4	0	6	0	0.000
2	420ANH	2002-10-31	1	4	14	3	2	7	4	0	6	0	0.000
2	421ANH	2002-10-31	1	4	14	3	2	3	1	0	6	0	0.000
2	422ANH	2002-10-31	1	4	20	1	0	0	0	5	6	0	0.000
2	423ANH	2002-10-31	1	4	20	1	0	0	0	5	6	0	0.000
2	424ANH	2002-10-31	1	4	20	1	0	0	0	5	6	0	0.000
2	425ANH	2002-10-31	1	4	20	1	0	0	0	5	6	0	0.000
2	426ANH	2002-10-31	1	4	20	1	0	0	0	5	6	0	0.000
2	427ANH	2002-10-31	1	4	20	1	0	0	0	5	6	0	0.000
2	428ANH	2002-10-31	1	4	20	1	0	0	0	5	6	0	0.000
2	429ANH	2002-10-31	1	4	20	1	0	0	0	5	6	0	0.000
2	430ANH	2002-10-31	1	4	20	1	0	0	0	1	6	1	0.000
2	431ANH	2002-10-31	1	4	20	1	0	0	0	5	6	0	0.000
2	432ANH	2002-10-31	1	4	20	1	0	0	0	5	6	0	0.000
2	433ANH	2002-10-31	1	4	20	1	0	0	0	5	6	0	0.000
2	434ANH	2002-10-31	1	4	20	1	0	0	0	5	6	0	0.000
2	435ANH	2002-10-31	1	4	20	1	0	0	0	5	6	0	0.000
2	436ANH	2002-10-31	1	4	20	1	0	0	0	5	6	0	0.000
2	437ANH	2002-10-31	1	4	20	1	1	2	2	0	6	0	0.000
2	438ANH	2002-10-31	1	4	20	1	1	2	2	0	6	0	0.000
2	439ANH	2002-10-31	1	4	20	1	1	2	3	0	6	0	0.000
2	440ANH	2002-10-31	1	4	20	1	1	2	3	0	6	0	0.000
2	441ANH	2002-10-31	1	4	20	1	1	2	3	0	6	0	0.000
2	442ANH	2002-10-31	1	4	20	1	2	11	6	0	6	0	0.000
2	443ANH	2002-10-31	1	4	20	1	1	2	3	0	6	0	0.000
2	444ANH	2002-10-31	1	4	20	1	1	2	3	0	6	0	0.000
2	445ANH	2002-10-31	1	4	20	1	2	7	4	0	6	0	0.000
2	446ANH	2002-10-31	1	4	20	1	2	11	6	0	6	0	0.000
2	447ANH	2002-10-31	1	4	20	1	2	11	6	0	6	0	0.000
2	448ANH	2002-10-31	1	4	20	1	1	2	3	0	6	0	0.000
2	449ANH	2002-10-31	1	4	20	1	1	2	3	0	6	0	0.000
2	450ANH	2002-10-31	1	4	20	1	1	2	3	0	6	0	0.000
2	451ANH	2002-10-31	1	4	20	2	0	0	0	0	6	0	0.000
2	452ANH	2002-10-31	1	4	15	1	0	0	0	5	6	0	0.000
2	453ANH	2002-10-31	1	4	15	1	0	0	0	5	6	0	0.000
2	454ANH	2002-10-31	1	4	15	1	0	0	0	5	6	0	0.000
2	455ANH	2002-10-31	1	4	15	1	0	0	0	5	6	0	0.000
2	456ANH	2002-10-31	1	4	15	1	0	0	0	0	6	0	0.000
2	457ANH	2002-10-31	1	4	15	1	0	0	0	0	6	0	0.000
2	458ANH	2002-10-31	1	4	15	1	0	0	0	0	6	0	0.000
2	459ANH	2002-10-31	1	4	15	1	0	0	0	0	6	0	0.000
2	460ANH	2002-10-31	1	4	15	1	0	0	0	0	6	0	0.000
2	461ANH	2002-10-31	1	4	15	2	0	0	0	5	6	0	0.000
2	462ANH	2002-10-31	1	4	15	2	0	0	0	5	6	0	0.000
2	463ANH	2002-10-31	1	4	15	2	0	0	0	5	6	0	0.000
2	464ANH	2002-10-31	1	4	15	2	0	0	0	5	6	0	0.000
2	465ANH	2002-10-31	1	4	15	2	0	0	0	5	6	0	0.000
2	466ANH	2002-10-31	1	4	15	2	0	0	0	5	6	0	0.000
2	467ANH	2002-10-31	1	4	15	1	0	0	0	0	6	0	0.000
2	468ANH	2002-10-31	1	4	15	2	0	0	0	0	6	0	0.000
2	469ANH	2002-10-31	1	4	15	2	0	0	0	0	6	0	0.000
2	470ANH	2002-10-31	1	4	15	2	0	0	0	0	6	0	0.000
2	471ANH	2002-10-31	1	4	15	2	0	0	0	0	6	0	0.000
2	472ANH	2002-10-31	1	4	21	1	2	7	4	5	6	0	0.000
2	473ANH	2002-10-31	1	4	21	1	2	7	4	5	6	0	0.000
2	474ANH	2002-10-31	1	4	21	1	2	7	4	5	6	0	0.000
2	475ANH	2002-10-31	1	4	21	1	2	11	5	5	6	0	0.000
2	476ANH	2002-10-31	1	4	21	1	2	11	5	0	6	0	0.000
2	477ANH	2002-10-31	1	4	21	1	2	5	3	5	6	0	0.000
2	478ANH	2002-10-31	1	4	21	1	1	2	2	0	6	0	0.000
2	479ANH	2002-10-31	1	4	21	1	1	2	2	0	6	0	0.000
2	480ANH	2002-10-31	1	4	21	1	1	2	2	0	6	0	0.000
2	481ANH	2002-10-31	1	4	21	1	1	2	2	5	6	0	0.000
2	482ANH	2002-10-31	1	4	21	2	2	5	3	1	6	0	0.000
2	483ANH	2002-11-13	2	4	14	2	0	0	0	0	6	0	0.000
2	484ANH	2002-11-13	2	4	14	2	0	0	0	0	6	0	0.000
2	485ANH	2002-11-13	2	4	14	2	0	0	0	0	6	0	0.000
2	486ANH	2002-11-13	2	4	14	2	0	0	0	0	6	0	0.000
2	487ANH	2002-11-13	2	4	14	2	0	0	0	0	6	0	0.000
2	488ANH	2002-11-13	2	4	14	1	0	0	0	0	6	0	0.000
2	489ANH	2002-11-13	2	4	14	1	0	0	0	0	6	0	0.000
2	490ANH	2002-11-13	2	4	14	1	0	0	0	0	6	0	0.000
2	491ANH	2002-11-13	2	4	14	1	0	0	0	0	6	0	0.000
2	492ANH	2002-11-13	2	4	14	1	0	0	0	0	6	0	0.000
2	493ANH	2002-11-13	2	4	14	1	0	0	0	0	6	0	0.000
2	494ANH	2002-11-13	2	4	14	1	0	0	0	0	6	0	0.000
2	495ANH	2002-11-13	2	4	14	1	0	0	0	0	6	0	0.000
2	496ANH	2002-11-13	2	4	14	1	0	0	0	0	6	0	0.000
2	497ANH	2002-11-13	2	4	14	1	0	0	0	0	6	0	0.000
2	498ANH	2002-11-13	2	4	14	1	0	0	0	0	6	0	0.000
2	499ANH	2002-11-13	2	4	14	1	0	0	0	0	6	0	0.000
2	500ANH	2002-11-13	2	4	14	1	0	0	0	0	6	0	0.000
2	501ANH	2002-11-13	2	4	14	1	0	0	0	0	6	0	0.000
2	502ANH	2002-11-13	2	4	14	1	0	0	0	0	6	0	0.000
2	503ANH	2002-11-13	2	4	14	1	0	0	0	0	6	0	0.000
2	504ANH	2002-11-13	2	4	14	1	0	0	0	0	6	0	0.000
2	505ANH	2002-11-13	2	4	14	1	0	0	0	0	6	0	0.000
2	506ANH	2002-11-13	2	4	14	1	0	0	0	0	6	0	0.000
2	507ANH	2002-11-13	2	4	14	1	0	0	0	0	6	0	0.000
2	508ANH	2002-11-13	2	4	14	1	0	0	0	0	6	0	0.000
2	509ANH	2002-11-13	2	4	14	1	0	0	0	0	6	0	0.000
2	510ANH	2002-11-13	2	4	14	1	0	0	0	0	6	0	0.000
2	511ANH	2002-11-13	2	4	14	1	0	0	0	0	6	0	0.000
2	512ANH	2002-11-13	2	4	14	1	0	0	0	0	6	0	0.000
2	513ANH	2002-11-13	2	4	14	1	0	0	0	0	6	0	0.000
2	514ANH	2002-11-13	2	4	14	1	0	0	0	0	6	0	0.000
2	515ANH	2002-11-13	2	4	14	1	0	0	0	0	6	0	0.000
2	516ANH	2002-11-13	2	4	14	1	0	0	0	0	6	0	0.000
2	517ANH	2002-11-13	2	4	14	1	0	0	0	0	6	0	0.000
2	518ANH	2002-11-13	2	4	14	1	0	0	0	0	6	0	0.000
2	519ANH	2002-11-13	2	4	14	1	0	0	0	0	6	0	0.000
2	520ANH	2002-11-13	2	4	14	1	0	0	0	0	6	0	0.000
2	521ANH	2002-11-13	2	4	14	1	0	0	0	0	6	0	0.000
2	522ANH	2002-11-13	2	4	14	1	0	0	0	0	6	0	0.000
2	523ANH	2002-11-13	2	4	14	1	0	0	0	0	6	0	0.000
2	524ANH	2002-11-13	2	4	14	1	0	0	0	0	6	0	0.000
2	525ANH	2002-11-13	2	4	14	1	0	0	0	0	6	0	0.000
2	526ANH	2002-11-13	2	4	14	1	0	0	0	0	6	0	0.000
2	527ANH	2002-11-13	2	4	14	1	0	0	0	0	6	0	0.000
2	528ANH	2002-11-13	2	4	14	1	0	0	0	0	6	0	0.000
2	529ANH	2002-11-13	2	4	14	1	0	0	0	0	6	0	0.000
2	530ANH	2002-11-13	2	4	14	1	0	0	0	0	6	0	0.000
2	531ANH	2002-11-13	2	4	14	1	0	0	0	0	6	0	0.000
2	532ANH	2002-11-13	2	4	14	1	0	0	0	0	6	0	0.000
2	533ANH	2002-11-13	2	4	14	1	0	0	0	0	6	0	0.000
2	534ANH	2002-11-13	2	4	14	1	0	0	0	0	6	0	0.000
2	535ANH	2002-11-13	2	4	14	1	0	0	0	0	6	0	0.000
2	536ANH	2002-11-13	2	4	14	1	0	0	0	0	6	0	0.000
2	537ANH	2002-11-13	2	4	14	1	0	0	0	0	6	0	0.000
2	538ANH	2002-11-13	2	4	14	1	0	0	0	0	6	0	0.000
2	539ANH	2002-11-13	2	4	14	1	0	0	0	0	6	0	0.000
2	540ANH	2002-11-13	2	4	14	1	0	0	0	0	6	0	0.000
2	541ANH	2002-11-13	2	4	14	1	0	0	0	0	6	0	0.000
2	542ANH	2002-11-13	2	4	14	1	0	0	0	0	6	0	0.000
2	543ANH	2002-11-13	2	4	14	1	0	0	0	0	6	0	0.000
2	544ANH	2002-11-13	2	4	14	1	0	0	0	0	6	0	0.000
2	545ANH	2002-11-13	2	4	14	1	0	0	0	0	6	0	0.000
2	546ANH	2002-11-13	2	4	14	1	0	0	0	0	6	0	0.000
2	547ANH	2002-11-13	2	4	14	1	0	0	0	0	6	0	0.000
2	548ANH	2002-11-13	2	4	14	1	0	0	0	0	6	0	0.000
2	549ANH	2002-11-13	2	4	14	1	0	0	0	0	6	0	0.000
2	550ANH	2002-11-13	2	4	14	1	0	0	0	0	6	0	0.000
2	551ANH	2002-11-13	2	4	14	1	0	0	0	0	6	0	0.000
2	552ANH	2002-11-13	2	4	14	1	0	0	0	0	6	0	0.000
2	553ANH	2002-11-13	2	4	14	1	0	0	0	0	6	0	0.000
2	554ANH	2002-11-13	2	4	14	1	0	0	0	0	6	0	0.000
2	555ANH	2002-11-13	2	4	14	1	0	0	0	0	6	0	0.000
2	556ANH	2002-11-13	2	4	14	1	0	0	0	0	6	0	0.000
2	557ANH	2002-11-13	2	4	14	1	0	0	0	0	6	0	0.000
2	558ANH	2002-11-13	2	4	14	1	0	0	0	0	6	0	0.000
2	559ANH	2002-11-13	2	4	14	1	0	0	0	0	6	0	0.000
2	560ANH	2002-11-13	2	4	14	1	0	0	0	0	6	0	0.000
2	561ANH	2002-11-13	2	4	14	1	0	0	0	0	6	0	0.000
2	562ANH	2002-11-13	2	4	14	1	0	0	0	0	6	0	0.000
2	563ANH	2002-11-13	2	4	14	1	0	0	0	0	6	0	0.000
2	564ANH	2002-11-13	2	4	14	1	0	0	0	0	6	0	0.000
2	565ANH	2002-11-13	2	4	14	1	0	0	0	0	6	0	0.000
2	566ANH	2002-11-13	2	4	14	1	0	0	0	0	6	0	0.000
2	567ANH	2002-11-13	2	4	14	1	0	0	0	0	6	0	0.000
2	568ANH	2002-11-13	2	4	14	1	0	0	0	0	6	0	0.000
2	569ANH	2002-11-13	2	4	14	1	0	0	0	0	6	0	0.000
2	570ANH	2002-11-13	2	4	14	1	0	0	0	0	6	0	0.000
2	571ANH	2002-11-13	2	4	14	1	0	0	0	0	6	0	0.000
2	572ANH	2002-11-13	2	4	14	1	0	0	0	0	6	0	0.000
2	573ANH	2002-11-13	2	4	14	1	0	0	0	0	6	0	0.000
2	574ANH	2002-11-13	2	4	14	1	0	0	0	0	6	0	0.000
2	575ANH	2002-11-13	2	4	14	1	0	0	0	0	6	0	0.000
2	576ANH	2002-11-13	2	4	14	1	0	0	0	0	6	0	0.000
2	577ANH	2002-11-13	2	4	14	1	0	0	0	0	6	0	0.000
2	578ANH	2002-11-13	2	4	14	1	0	0	0	0	6	0	0.000
2	579ANH	2002-11-13	2	4	14	1	0	0	0	0	6	0	0.000
2	580ANH	2002-11-13	2	4	14	1	0	0	0	0	6	0	0.000
2	581ANH	2002-11-13	2	4	14	1	0	0	0	0	6	0	0.000
2	582ANH	2002-11-13	2	4	14	1	0	0	0	0	6	0	0.000
2	583ANH	2002-11-13	2	4	14	1	0	0	0	0	6	0	0.000
2	584ANH	2002-11-13	2	4	14	1	0	0	0	0	6	0	0.000
2	585ANH	2002-11-13	2	4	14	1	0	0	0	0	6	0	0.000
2	586ANH	2002-11-13	2	4	14	1	0	0	0	0	6	0	0.000
2	587ANH	2002-11-13	2	4	14	1	0	0	0	0	6	0	0.000
2	588ANH	2002-11-13	2	4	14	1	0	0	0	0	6	0	0.000
2	589ANH	2002-11-13	2	4	14	1	0	0	0	0	6	0	0.000
2	590ANH	2002-11-13	2	4	14	1	0	0	0	0	6	0	0.000
2	591ANH	2002-11-13	2	4	14	1	0	0	0	0	6	0	0.000
2	592ANH	2002-11-13	2	4	14	1	0	0	0	0	6	0	0.000
2	593ANH	2002-11-13	2	4	14	1	0	0	0	0	6	0	0.000
2	594ANH	2002-11-13	2	4	14	1	0	0	0	0	6	0	0.000
2	595ANH	2002-11-13	2	4	14	1	0	0	0	0	6	0	0.000
2	596ANH	2002-11-13	2	4	14	1	0	0	0	0	6	0	0.000
2	597ANH	2002-11-13	2	4	14	1	0	0	0	0	6	0	0.000
2	598ANH	2002-11-13	2	4	14	1	0	0	0	0	6	0	0.000
2	599ANH	2002-11-13	2	4	14	1	0	0	0	0	6	0	0.000
2	600ANH	2002-11-13	2	4	14	1	0	0	0	0	6	0	0.000
2	601ANH	2002-11-13	2	4	14	1	0	0	0	0	6	0	0.000
2	602ANH	2002-11-13	2	4	14	1	0	0	0	0	6	0	0.000
2	603ANH	2002-11-13	2	4	14	1	0	0	0	0	6	0	0.000
2	604ANH	2002-11-13	2	4	14	1	0	0	0	0	6	0	0.000
2	605ANH	2002-11-13	2	4	14	2	0	0	0	0	6	0	0.000
2	606ANH	2002-11-13	2	4	14	2	0	0	0	0	6	0	0.000
2	607ANH	2002-11-13	2	4	14	2	0	0	0	0	6	0	0.000
2	608ANH	2002-11-13	2	4	14	2	0	0	0	0	6	0	0.000
2	609ANH	2002-11-13	2	4	14	2	0	0	0	0	6	0	0.000
2	610ANH	2002-11-13	2	4	14	2	0	0	0	0	6	0	0.000
2	611ANH	2002-11-13	2	4	14	2	0	0	0	0	6	0	0.000
2	612ANH	2002-11-13	2	4	14	2	0	0	0	0	6	0	0.000
2	613ANH	2002-11-13	2	4	14	2	0	0	0	0	6	0	0.000
2	614ANH	2002-11-13	2	4	14	2	0	0	0	0	6	0	0.000
2	615ANH	2002-11-13	2	4	14	2	0	0	0	0	6	0	0.000
2	616ANH	2002-11-13	2	4	14	2	0	0	0	0	6	0	0.000
2	617ANH	2002-11-13	2	4	14	2	0	0	0	0	6	0	0.000
2	618ANH	2002-11-13	2	4	14	2	0	0	0	0	6	0	0.000
2	619ANH	2002-11-13	2	4	14	2	0	0	0	0	6	0	0.000
2	620ANH	2002-11-13	2	4	14	2	0	0	0	0	6	0	0.000
2	621ANH	2002-11-13	2	4	14	2	0	0	0	0	6	0	0.000
2	622ANH	2002-11-13	2	2	1	1	1	1	1	0	6	1	0.000
2	623ANH	2002-11-13	2	2	1	1	1	2	2	0	6	1	0.000
2	624ANH	2002-11-13	2	2	2	1	1	2	2	0	6	1	0.000
2	625ANH	2002-11-13	2	1	3	1	1	1	1	0	6	1	0.000
2	626ANH	2002-11-13	2	2	3	1	1	1	1	0	6	1	0.000
2	627ANH	2002-11-13	2	2	3	1	1	1	2	0	6	1	0.000
2	628ANH	2002-11-13	2	1	3	1	1	1	1	0	6	1	0.000
2	629ANH	2002-11-13	2	2	4	1	1	1	1	0	6	1	0.000
2	630ANH	2002-11-13	2	2	4	1	1	1	2	0	6	1	0.000
2	631ANH	2002-11-13	2	2	5	1	1	2	2	0	6	1	0.000
2	632ANH	2002-11-13	2	2	5	2	2	3	1	0	6	0	0.000
2	633ANH	2002-11-13	2	1	6	1	1	1	1	0	6	1	0.000
2	634ANH	2002-11-13	2	1	6	1	1	1	1	0	6	1	0.000
2	635ANH	2002-11-13	2	1	6	2	1	2	1	0	6	0	0.000
2	636ANH	2002-11-13	2	1	6	1	1	1	2	0	6	1	0.000
2	637ANH	2002-11-13	2	2	11	1	2	7	4	0	6	1	0.000
2	638ANH	2002-11-13	2	1	11	1	2	5	3	0	6	1	0.000
2	639ANH	2002-11-13	2	2	9	1	2	3	3	0	6	1	0.000
2	640ANH	2002-11-13	2	2	9	2	2	7	4	0	6	0	0.000
2	641ANH	2002-11-13	2	2	11	1	2	3	3	0	6	1	0.000
2	642ANH	2002-11-13	2	1	10	1	1	2	2	0	6	1	0.000
2	643ANH	2002-11-13	2	1	12	1	2	11	5	0	6	1	0.000
2	644ANH	2002-11-13	2	1	12	1	2	7	4	0	6	1	0.000
2	645ANH	2002-11-13	2	2	7	1	2	3	3	0	6	1	0.000
2	646ANH	2002-11-13	2	2	8	1	1	2	3	0	6	1	0.000
2	647ANH	2002-11-13	2	2	9	1	2	3	2	0	6	1	0.000
2	648ANH	2002-11-13	2	2	10	2	2	5	3	0	6	0	0.000
2	649ANH	2002-11-13	2	2	11	2	2	3	3	0	6	0	0.000
2	650ANH	2002-11-13	2	2	10	1	2	3	2	0	6	1	0.000
2	651ANH	2002-11-14	2	3	13	1	2	5	3	5	6	0	0.000
2	652ANH	2002-11-14	2	3	13	1	2	3	3	5	6	0	0.000
2	653ANH	2002-11-14	2	3	13	2	2	3	3	5	6	0	0.000
2	654ANH	2002-11-14	2	3	13	1	1	2	3	5	6	0	0.000
2	655ANH	2002-11-14	2	3	13	1	2	5	3	5	6	0	0.000
2	656ANH	2002-11-14	2	3	13	1	2	11	6	0	6	0	0.000
2	657ANH	2002-11-14	2	3	13	1	1	2	2	5	6	0	0.000
2	658ANH	2002-11-14	2	3	13	1	2	5	3	5	6	0	0.000
2	659ANH	2002-11-14	2	3	13	1	1	2	2	5	6	0	0.000
2	660ANH	2002-11-14	2	3	13	2	2	5	3	0	6	0	0.000
2	661ANH	2002-11-14	2	3	13	2	2	9	5	0	6	0	0.000
2	662ANH	2002-11-14	2	3	13	1	2	3	2	5	6	0	0.000
2	663ANH	2002-11-14	2	3	13	1	2	5	3	1	6	1	0.000
2	664ANH	2002-11-14	2	3	13	1	2	5	3	5	6	0	0.000
2	665ANH	2002-11-14	2	3	13	1	2	9	5	5	6	0	0.000
2	666ANH	2002-11-14	2	3	13	1	1	2	2	5	6	0	0.000
2	667ANH	2002-11-14	2	3	13	1	1	2	2	5	6	0	0.000
2	668ANH	2002-11-14	2	3	13	1	1	1	1	0	6	0	0.000
2	669ANH	2002-11-14	2	3	13	2	2	11	5	0	6	0	0.000
2	670ANH	2002-11-14	2	3	13	2	1	2	3	1	6	0	0.000
2	671ANH	2002-11-14	2	3	13	2	2	5	3	1	6	0	0.000
2	672ANH	2002-11-14	2	3	13	2	2	11	5	1	6	0	0.000
2	673ANH	2002-11-14	2	3	13	2	2	3	3	1	6	0	0.000
2	674ANH	2002-11-14	2	3	13	2	2	5	3	4	6	0	0.000
2	675ANH	2002-11-14	2	3	13	2	2	11	6	0	6	0	0.000
2	676ANH	2002-11-14	2	3	13	2	2	5	3	0	6	0	0.000
2	677ANH	2002-11-14	2	3	13	2	2	11	6	0	6	0	0.000
2	678ANH	2002-11-14	2	3	13	2	2	11	6	0	6	0	0.000
2	679ANH	2002-11-14	2	3	13	2	2	11	5	0	6	0	0.000
2	680ANH	2002-11-14	2	3	13	2	2	11	5	0	6	0	0.000
2	681ANH	2002-11-14	2	3	13	2	2	7	4	3	6	0	0.000
2	682ANH	2002-11-14	2	3	13	2	2	3	3	5	6	0	0.000
2	683ANH	2002-11-14	2	3	13	2	1	2	3	1	6	0	0.000
2	684ANH	2002-11-14	2	3	13	2	2	11	6	0	6	0	0.000
2	685ANH	2002-11-14	2	3	13	2	2	5	3	4	6	0	0.000
2	686ANH	2002-11-14	2	3	13	2	2	9	5	0	6	0	0.000
2	687ANH	2002-11-14	2	3	13	2	2	11	6	0	6	0	0.000
2	688ANH	2002-11-14	2	4	15	1	2	3	2	5	6	0	0.000
2	689ANH	2002-11-14	2	4	15	2	2	3	3	5	6	0	0.000
2	690ANH	2002-11-14	2	4	18	1	2	7	4	5	6	0	0.000
2	691ANH	2002-11-14	2	4	18	1	2	5	3	5	6	0	0.000
2	692ANH	2002-11-14	2	4	18	1	2	11	5	0	6	0	0.000
2	693ANH	2002-11-14	2	4	18	1	1	2	2	5	6	0	0.000
2	694ANH	2002-11-14	2	4	18	1	2	5	3	5	6	0	0.000
2	695ANH	2002-11-14	2	4	21	1	2	5	3	5	6	0	0.000
2	696ANH	2002-11-14	2	4	21	1	0	0	0	0	6	0	0.000
2	697ANH	2002-11-14	2	4	22	2	2	3	2	0	6	0	0.000
2	698ANH	2002-11-14	2	4	14	1	2	5	3	5	6	0	0.000
2	699ANH	2002-11-14	2	4	14	1	2	5	3	0	6	0	0.000
2	700ANH	2002-11-14	2	4	14	1	2	7	4	0	6	0	0.000
2	701ANH	2002-11-14	2	4	14	1	0	0	0	0	6	0	0.000
2	702ANH	2002-11-14	2	4	14	1	0	0	0	0	6	0	0.000
2	703ANH	2002-11-14	2	4	14	1	0	0	0	0	6	0	0.000
2	704ANH	2002-11-14	2	4	14	1	2	11	6	0	6	0	0.000
2	705ANH	2002-11-14	2	4	14	1	1	2	2	0	6	0	0.000
2	706ANH	2002-11-14	2	4	14	1	1	2	2	0	6	0	0.000
2	707ANH	2002-11-14	2	4	14	1	2	11	6	0	6	0	0.000
2	708ANH	2002-11-14	2	4	14	1	1	2	2	0	6	0	0.000
2	709ANH	2002-11-14	2	4	14	1	2	11	5	0	6	0	0.000
2	710ANH	2002-11-14	2	4	14	1	1	2	1	0	6	0	0.000
2	711ANH	2002-11-14	2	4	14	1	0	0	0	0	6	0	0.000
2	712ANH	2002-11-14	2	4	14	1	2	11	6	0	6	0	0.000
2	713ANH	2002-11-14	2	4	14	1	2	11	6	0	6	0	0.000
2	714ANH	2002-11-14	2	4	14	1	2	11	6	0	6	0	0.000
2	715ANH	2002-11-14	2	4	14	1	2	9	5	0	6	0	0.000
2	716ANH	2002-11-14	2	4	14	1	0	0	0	0	6	0	0.000
2	717ANH	2002-11-14	2	4	14	2	2	5	3	1	6	0	0.000
2	718ANH	2002-11-14	2	4	14	2	2	3	2	0	6	0	0.000
2	719ANH	2002-11-14	2	4	14	1	0	0	0	5	6	0	0.000
2	720ANH	2002-11-14	2	4	14	1	0	0	0	5	6	0	0.000
2	721ANH	2002-11-14	2	4	14	1	0	0	0	5	6	0	0.000
2	722ANH	2002-11-14	2	4	14	1	0	0	0	5	6	0	0.000
2	723ANH	2002-11-14	2	4	14	1	0	0	0	5	6	0	0.000
2	724ANH	2002-11-14	2	4	14	1	0	0	0	5	6	0	0.000
2	725ANH	2002-11-14	2	4	14	1	0	0	0	5	6	0	0.000
2	726ANH	2002-11-14	2	4	14	1	0	0	0	5	6	0	0.000
2	727ANH	2002-11-14	2	4	14	1	0	0	0	5	6	0	0.000
2	728ANH	2002-11-14	2	4	14	1	1	2	3	0	6	0	0.000
2	729ANH	2002-11-14	2	4	14	1	1	2	2	0	6	0	0.000
2	730ANH	2002-11-14	2	4	14	1	1	2	2	0	6	0	0.000
2	731ANH	2002-11-14	2	4	14	1	2	11	6	0	6	0	0.000
2	732ANH	2002-11-14	2	4	14	1	1	2	2	0	6	0	0.000
2	733ANH	2002-11-14	2	4	14	1	1	1	1	0	6	0	0.000
2	734ANH	2002-11-14	2	4	14	1	1	1	1	0	6	0	0.000
2	735ANH	2002-11-14	2	4	14	1	1	2	2	0	6	0	0.000
2	736ANH	2002-11-14	2	4	14	1	2	11	6	0	6	0	0.000
2	737ANH	2002-11-14	2	4	14	1	1	2	2	0	6	0	0.000
2	738ANH	2002-11-14	2	4	14	1	1	1	1	0	6	0	0.000
2	739ANH	2002-11-14	2	4	14	1	1	2	2	0	6	0	0.000
2	740ANH	2002-11-14	2	4	14	1	1	2	2	0	6	0	0.000
2	741ANH	2002-11-14	2	4	14	1	1	2	2	0	6	0	0.000
2	742ANH	2002-11-14	2	4	14	1	2	11	6	0	6	1	0.000
2	743ANH	2002-11-14	2	4	14	1	2	3	2	0	6	0	0.000
2	744ANH	2002-11-14	2	4	14	1	1	2	2	0	6	0	0.000
2	745ANH	2002-11-14	2	4	14	1	1	2	2	0	6	0	0.000
2	746ANH	2002-11-14	2	4	14	1	1	2	2	0	6	0	0.000
2	747ANH	2002-11-14	2	4	14	1	1	2	2	0	6	0	0.000
2	748ANH	2002-11-14	2	4	14	1	1	2	2	0	6	0	0.000
2	749ANH	2002-11-14	2	4	14	1	1	2	2	0	6	0	0.000
2	750ANH	2002-11-14	2	4	14	1	1	2	3	0	6	0	0.000
2	751ANH	2002-11-14	2	4	14	1	1	2	3	0	6	0	0.000
2	752ANH	2002-11-14	2	4	14	1	1	2	2	0	6	0	0.000
2	753ANH	2002-11-14	2	4	14	1	1	1	1	0	6	0	0.000
2	754ANH	2002-11-14	2	4	14	2	2	5	3	5	6	0	0.000
2	755ANH	2002-11-14	2	4	14	2	2	5	3	1	6	0	0.000
2	756ANH	2002-11-14	2	4	14	2	2	7	4	5	6	0	0.000
2	757ANH	2002-11-14	2	4	14	2	2	11	5	0	6	0	0.000
2	758ANH	2002-11-14	2	4	14	2	2	11	5	0	6	0	0.000
2	759ANH	2002-11-14	2	4	14	2	0	0	0	0	6	0	0.000
2	760ANH	2002-11-14	2	4	14	2	0	0	0	0	6	0	0.000
2	761ANH	2002-11-14	2	4	14	3	0	0	0	0	6	0	0.000
2	762ANH	2002-11-14	2	1	3	1	1	2	3	0	6	0	0.000
2	763ANH	2002-11-14	2	2	3	1	1	2	2	0	6	1	0.000
2	764ANH	2002-11-14	2	1	3	1	1	1	1	0	6	1	0.000
2	765ANH	2002-11-14	2	1	3	1	2	3	2	0	6	1	0.000
2	766ANH	2002-11-14	2	1	3	1	1	2	3	0	6	1	0.000
2	767ANH	2002-11-14	2	2	6	2	2	11	6	0	6	0	0.000
2	768ANH	2002-11-14	2	1	4	2	2	3	1	0	6	0	0.000
2	769ANH	2002-11-14	2	1	5	2	2	3	2	0	6	0	0.000
2	770ANH	2002-11-14	2	1	6	2	2	3	2	0	6	0	0.000
2	771ANH	2002-11-14	2	1	6	2	2	5	2	0	6	0	0.000
2	772ANH	2002-11-14	2	2	6	1	1	2	2	0	6	1	0.000
2	773ANH	2002-11-14	2	1	8	2	2	3	1	0	6	0	0.000
2	774ANH	2002-11-14	2	1	9	2	2	3	2	0	6	0	0.000
2	775ANH	2002-11-14	2	1	10	2	2	3	2	0	6	0	0.000
2	776ANH	2002-11-14	2	1	12	1	2	5	3	0	6	1	0.000
2	777ANH	2002-11-14	2	1	12	2	2	7	4	0	6	0	0.000
2	778ANH	2002-11-14	2	2	10	2	2	3	3	0	6	0	0.000
2	779ANH	2002-11-14	2	2	7	2	2	3	2	0	6	0	0.000
2	780ANH	2002-11-14	2	2	9	2	2	5	3	0	6	0	0.000
2	781ANH	2002-11-14	2	1	7	2	2	5	3	0	6	0	0.000
2	782ANH	2002-11-14	2	1	8	2	2	7	4	0	6	0	0.000
2	783ANH	2002-11-14	2	1	9	2	2	3	1	0	6	0	0.000
2	784ANH	2002-11-14	2	1	9	2	2	3	2	0	6	0	0.000
2	785ANH	2002-11-14	2	1	10	2	1	2	2	0	6	0	0.000
2	786ANH	2002-11-14	2	1	11	1	2	7	4	0	6	1	0.000
2	787ANH	2002-11-14	2	1	11	2	2	3	2	0	6	0	0.000
2	788ANH	2002-11-14	2	1	11	2	2	3	1	0	6	0	0.000
2	789ANH	2002-11-14	2	1	11	2	2	3	3	0	6	0	0.000
2	790ANH	2002-11-14	2	1	12	2	2	5	3	0	6	0	0.000
2	791ANH	2002-11-14	2	1	12	2	2	3	1	0	6	0	0.000
2	792ANH	2002-11-14	2	1	12	2	2	3	2	0	6	0	0.000
2	793ANH	2002-11-14	2	1	12	2	0	0	0	0	6	0	0.000
2	794ANH	2002-11-14	2	2	8	1	1	2	2	0	6	1	0.000
2	795ANH	2002-11-14	2	2	8	1	1	2	2	0	6	1	0.000
2	796ANH	2002-11-14	2	2	9	1	0	0	0	0	6	0	0.000
2	797ANH	2002-11-14	2	2	10	2	2	4	2	0	6	0	0.000
2	798ANH	2002-11-14	2	2	12	1	1	1	1	0	6	1	0.000
2	799ANH	2002-11-15	2	3	13	1	2	5	3	5	6	0	0.000
2	800ANH	2002-11-15	2	3	13	2	2	5	3	5	6	0	0.000
2	801ANH	2002-11-15	2	3	13	1	1	2	2	0	6	0	0.000
2	802ANH	2002-11-15	2	3	13	1	2	5	3	5	6	0	0.000
2	803ANH	2002-11-15	2	3	13	2	2	5	3	5	6	0	0.000
2	804ANH	2002-11-15	2	4	15	1	2	4	3	1	6	1	0.000
2	805ANH	2002-11-15	2	4	15	1	2	5	3	5	6	0	0.000
2	806ANH	2002-11-15	2	4	15	1	2	3	2	5	6	0	0.000
2	807ANH	2002-11-15	2	4	15	1	2	3	3	5	6	0	0.000
2	808ANH	2002-11-15	2	4	15	2	2	7	4	0	6	0	0.000
2	809ANH	2002-11-15	2	4	15	2	1	2	2	5	6	0	0.000
2	810ANH	2002-11-15	2	4	15	1	0	0	0	5	6	0	0.000
2	811ANH	2002-11-15	2	4	15	1	0	0	0	5	6	0	0.000
2	812ANH	2002-11-15	2	4	15	1	2	3	1	0	6	0	0.000
2	813ANH	2002-11-15	2	4	15	2	2	3	2	0	6	0	0.000
2	814ANH	2002-11-15	2	4	15	2	2	3	2	0	6	0	0.000
2	815ANH	2002-11-15	2	4	15	2	1	2	2	0	6	0	0.000
2	816ANH	2002-11-15	2	4	15	1	2	3	3	5	6	0	0.000
2	817ANH	2002-11-15	2	4	21	1	2	3	3	5	6	0	0.000
2	818ANH	2002-11-15	2	4	21	1	2	3	3	8	6	0	0.000
2	819ANH	2002-11-15	2	4	21	1	1	2	2	5	6	0	0.000
2	820ANH	2002-11-15	2	4	21	3	2	3	3	6	6	0	0.000
2	821ANH	2002-11-15	2	4	21	3	2	3	3	5	6	0	0.000
2	822ANH	2002-11-15	2	4	21	1	2	5	3	5	6	0	0.000
2	823ANH	2002-11-15	2	4	21	3	2	7	4	7	6	0	0.000
2	824ANH	2002-11-15	2	4	25	1	2	7	4	7	6	0	0.000
2	825ANH	2002-11-15	2	4	25	1	2	11	6	0	6	0	0.000
1	241SOA	2002-11-16	2	4	14	1	0	0	0	0	6	0	0.000
1	242SOA	2002-11-16	2	4	14	1	0	0	0	0	6	0	0.000
1	243SOA	2002-11-16	2	4	14	1	0	0	0	0	6	0	0.000
1	244SOA	2002-11-16	2	4	14	1	0	0	0	0	6	0	0.000
1	245SOA	2002-11-16	2	4	14	1	0	0	0	0	6	0	0.000
1	246SOA	2002-11-16	2	4	14	1	0	0	0	0	6	0	0.000
1	247SOA	2002-11-16	2	4	14	1	0	0	0	0	6	0	0.000
1	248SOA	2002-11-16	2	4	14	1	0	0	0	0	6	0	0.000
1	249SOA	2002-11-16	2	4	14	2	0	0	0	0	6	0	0.000
1	250SOA	2002-11-16	2	4	14	2	0	0	0	0	6	0	0.000
1	251SOA	2002-11-16	2	4	14	2	0	0	0	0	6	0	0.000
1	252SOA	2002-11-16	2	4	14	2	0	0	0	0	6	0	0.000
1	253SOA	2002-11-16	2	4	14	1	0	0	0	0	6	0	0.000
1	254SOA	2002-11-16	2	4	14	1	0	0	0	0	6	0	0.000
1	255SOA	2002-11-16	2	4	14	1	0	0	0	0	6	0	0.000
1	256SOA	2002-11-16	2	4	14	1	0	0	0	0	6	0	0.000
1	257SOA	2002-11-16	2	4	14	1	0	0	0	0	6	0	0.000
1	258SOA	2002-11-16	2	4	14	1	0	0	0	0	6	0	0.000
1	259SOA	2002-11-16	2	4	14	1	0	0	0	0	6	0	0.000
1	260SOA	2002-11-16	2	4	14	1	0	0	0	0	6	0	0.000
1	261SOA	2002-11-16	2	4	14	1	0	0	0	0	6	0	0.000
1	262SOA	2002-11-16	2	4	14	1	0	0	0	0	6	0	0.000
1	263SOA	2002-11-16	2	4	14	1	0	0	0	0	6	0	0.000
1	264SOA	2002-11-16	2	4	14	1	0	0	0	0	6	0	0.000
1	265SOA	2002-11-16	2	4	14	1	0	0	0	0	6	0	0.000
1	266SOA	2002-11-16	2	4	14	1	0	0	0	0	6	0	0.000
1	267SOA	2002-11-16	2	4	14	1	0	0	0	0	6	0	0.000
1	268SOA	2002-11-16	2	4	14	1	0	0	0	0	6	0	0.000
1	269SOA	2002-11-16	2	4	14	1	0	0	0	0	6	1	0.000
1	270SOA	2002-11-16	2	4	14	1	0	0	0	0	6	0	0.000
1	271SOA	2002-11-16	2	4	14	1	0	0	0	0	6	0	0.000
1	272SOA	2002-11-16	2	4	14	1	0	0	0	0	6	0	0.000
1	273SOA	2002-11-16	2	4	14	1	0	0	0	0	6	0	0.000
1	274SOA	2002-11-16	2	4	14	1	0	0	0	0	6	1	0.000
1	275SOA	2002-11-16	2	4	14	1	0	0	0	0	6	0	0.000
1	276SOA	2002-11-16	2	4	14	1	0	0	0	0	6	0	0.000
1	277SOA	2002-11-16	2	4	14	1	0	0	0	0	6	0	0.000
1	278SOA	2002-11-16	2	4	14	2	0	0	0	0	6	0	0.000
1	279SOA	2002-11-16	2	4	14	2	0	0	0	0	6	0	0.000
1	280SOA	2002-11-16	2	4	14	3	0	0	0	0	6	0	0.000
1	281SOA	2002-11-16	2	4	15	1	0	0	0	0	6	0	0.000
1	282SOA	2002-11-16	2	4	15	1	0	0	0	0	6	0	0.000
1	283SOA	2002-11-16	2	4	15	1	0	0	0	0	6	0	0.000
1	284SOA	2002-11-16	2	4	15	1	0	0	0	0	6	0	0.000
1	285SOA	2002-11-16	2	4	15	1	0	0	0	0	6	0	0.000
1	286SOA	2002-11-16	2	4	15	1	0	0	0	0	6	0	0.000
1	287SOA	2002-11-16	2	4	15	1	0	0	0	0	6	0	0.000
1	288SOA	2002-11-16	2	4	15	1	0	0	0	0	6	0	0.000
1	289SOA	2002-11-16	2	4	15	1	0	0	0	0	6	0	0.000
1	290SOA	2002-11-16	2	4	15	1	0	0	0	0	6	0	0.000
1	291SOA	2002-11-16	2	4	15	1	0	0	0	0	6	0	0.000
1	292SOA	2002-11-16	2	4	15	1	0	0	0	0	6	0	0.000
1	293SOA	2002-11-16	2	4	15	1	0	0	0	0	6	0	0.000
1	294SOA	2002-11-16	2	4	15	1	0	0	0	0	6	0	0.000
1	295SOA	2002-11-16	2	4	15	1	0	0	0	0	6	0	0.000
1	296SOA	2002-11-16	2	4	15	1	0	0	0	0	6	0	0.000
1	297SOA	2002-11-16	2	4	15	1	0	0	0	0	6	0	0.000
1	298SOA	2002-11-16	2	4	15	1	0	0	0	0	6	0	0.000
1	299SOA	2002-11-16	2	4	15	1	0	0	0	0	6	0	0.000
1	300SOA	2002-11-16	2	4	15	1	0	0	0	0	6	0	0.000
1	301SOA	2002-11-16	2	4	15	1	0	0	0	0	6	0	0.000
1	302SOA	2002-11-16	2	4	15	1	0	0	0	0	6	0	0.000
1	303SOA	2002-11-16	2	4	15	1	0	0	0	0	6	0	0.000
1	304SOA	2002-11-16	2	4	15	1	0	0	0	0	6	0	0.000
1	305SOA	2002-11-16	2	4	15	2	0	0	0	0	6	0	0.000
1	306SOA	2002-11-16	2	4	15	2	0	0	0	0	6	0	0.000
1	307SOA	2002-11-16	2	4	15	2	0	0	0	0	6	0	0.000
1	308SOA	2002-11-16	2	4	15	2	0	0	0	0	6	0	0.000
1	309SOA	2002-11-16	2	4	15	2	0	0	0	0	6	0	0.000
1	310SOA	2002-11-16	2	4	15	2	0	0	0	0	6	0	0.000
1	311SOA	2002-11-16	2	1	3	1	1	1	1	0	6	0	0.000
1	312SOA	2002-11-16	2	1	4	1	1	1	1	0	6	1	0.000
1	313SOA	2002-11-16	2	1	4	1	1	2	2	0	6	1	0.000
1	314SOA	2002-11-16	2	1	5	1	1	2	2	0	6	0	0.000
1	315SOA	2002-11-16	2	1	5	1	1	2	2	0	6	1	0.000
1	316SOA	2002-11-16	2	1	5	2	1	2	2	0	6	0	0.000
1	317SOA	2002-11-16	2	1	6	1	1	2	2	0	6	1	0.000
1	318SOA	2002-11-16	2	1	6	1	1	2	2	0	6	1	0.000
1	319SOA	2002-11-16	2	1	7	1	1	2	2	0	6	1	0.000
1	320SOA	2002-11-16	2	1	7	1	1	2	2	0	6	1	0.000
1	321SOA	2002-11-16	2	1	9	1	1	1	1	0	6	1	0.000
1	322SOA	2002-11-16	2	1	12	1	1	1	1	0	6	1	0.000
1	323SOA	2002-11-16	2	1	12	1	1	1	1	0	6	1	0.000
1	324SOA	2002-11-16	2	2	3	1	1	1	1	0	6	1	0.000
1	325SOA	2002-11-16	2	2	3	1	1	1	1	0	6	1	0.000
1	326SOA	2002-11-16	2	2	4	1	1	2	2	0	6	1	0.000
1	327SOA	2002-11-16	2	2	4	1	1	2	1	0	6	1	0.000
1	328SOA	2002-11-16	2	2	4	1	1	2	1	0	6	1	0.000
1	329SOA	2002-11-16	2	2	4	1	2	3	2	0	6	1	0.000
1	330SOA	2002-11-16	2	2	5	1	1	2	1	0	6	1	0.000
1	331SOA	2002-11-16	2	1	3	1	1	2	1	0	6	1	0.000
1	332SOA	2002-11-16	2	1	10	2	2	3	3	0	6	0	0.000
1	333SOA	2002-11-16	2	2	4	1	1	1	1	0	6	1	0.000
1	334SOA	2002-11-16	2	2	4	1	1	1	1	0	6	1	0.000
1	335SOA	2002-11-16	2	2	4	1	1	1	1	0	6	1	0.000
1	336SOA	2002-11-16	2	2	4	3	2	3	2	0	6	0	0.000
1	337SOA	2002-11-16	2	2	5	1	1	1	1	0	6	1	0.000
1	338SOA	2002-11-16	2	2	5	2	2	3	1	0	6	0	0.000
1	339SOA	2002-11-16	2	1	5	1	1	1	1	0	6	1	0.000
1	340SOA	2002-11-16	2	1	10	1	2	5	3	0	6	1	0.000
1	341SOA	2002-11-16	2	1	12	1	2	3	3	0	6	1	0.000
1	342SOA	2002-11-16	2	1	12	1	2	3	3	0	6	1	0.000
1	343SOA	2002-11-16	2	2	3	1	1	2	1	0	6	1	0.000
1	344SOA	2002-11-16	2	2	3	1	1	2	1	0	6	1	0.000
1	345SOA	2002-11-16	2	2	3	1	1	2	1	0	6	1	0.000
1	346SOA	2002-11-16	2	2	4	1	1	2	2	0	6	1	0.000
1	347SOA	2002-11-16	2	2	4	1	1	2	2	0	6	1	0.000
1	348SOA	2002-11-16	2	2	4	1	1	2	2	0	6	1	0.000
1	349SOA	2002-11-16	2	2	4	1	1	2	2	0	6	0	0.000
1	350SOA	2002-11-16	2	2	5	1	1	1	1	0	6	1	0.000
1	351SOA	2002-11-16	2	2	5	1	1	2	2	0	6	1	0.000
1	352SOA	2002-11-16	2	2	5	1	1	2	2	0	6	0	0.000
1	353SOA	2002-11-16	2	2	5	1	1	1	1	0	6	1	0.000
1	354SOA	2002-11-16	2	2	6	1	1	1	1	0	6	1	0.000
1	355SOA	2002-11-16	2	2	6	1	1	2	3	0	6	1	0.000
1	356SOA	2002-11-16	2	2	6	1	1	2	3	0	6	1	0.000
1	357SOA	2002-11-16	2	2	6	1	1	2	2	0	6	1	0.000
1	358SOA	2002-11-16	2	2	8	1	1	2	2	0	6	1	0.000
1	359SOA	2002-11-16	2	2	9	1	1	1	1	0	6	0	0.000
1	360SOA	2002-11-16	2	2	9	1	1	2	2	0	6	1	0.000
1	361SOA	2002-11-16	2	2	10	1	1	2	2	0	6	1	0.000
1	362SOA	2002-11-16	2	2	10	1	1	2	1	0	6	1	0.000
1	363SOA	2002-11-16	2	2	10	1	1	2	1	0	6	1	0.000
1	364SOA	2002-11-16	2	2	10	1	1	2	2	0	6	1	0.000
1	365SOA	2002-11-16	2	2	12	1	1	2	2	0	6	1	0.000
1	366SOA	2002-11-16	2	2	12	1	1	2	2	0	6	1	0.000
1	367SOA	2002-11-16	2	1	2	1	1	2	2	0	6	1	0.000
1	368SOA	2002-11-16	2	1	11	1	1	2	2	0	6	1	0.000
1	369SOA	2002-11-16	2	2	2	1	1	1	1	0	6	1	0.000
1	370SOA	2002-11-16	2	2	5	1	1	2	2	0	6	1	0.000
1	371SOA	2002-11-16	2	2	5	1	1	1	1	0	6	1	0.000
1	372SOA	2002-11-16	2	2	12	1	1	1	1	0	6	0	0.000
1	373SOA	2002-11-17	2	3	13	1	2	7	4	5	6	0	0.000
1	374SOA	2002-11-17	2	3	13	1	2	7	4	5	6	0	0.000
1	375SOA	2002-11-17	2	3	13	1	2	7	4	5	6	0	0.000
1	376SOA	2002-11-17	2	3	13	1	2	7	4	5	6	0	0.000
1	377SOA	2002-11-17	2	3	13	1	2	7	4	0	6	0	0.000
1	378SOA	2002-11-17	2	3	13	1	2	7	4	5	6	0	0.000
1	379SOA	2002-11-17	2	3	13	1	2	7	4	0	6	1	0.000
1	380SOA	2002-11-17	2	3	13	2	2	7	4	1	6	0	0.000
1	381SOA	2002-11-17	2	3	13	1	2	11	6	0	6	0	0.000
1	382SOA	2002-11-17	2	3	13	1	1	2	3	5	6	0	0.000
1	383SOA	2002-11-17	2	3	13	1	2	7	4	5	6	0	0.000
1	384SOA	2002-11-17	2	3	13	2	2	7	4	5	6	0	0.000
1	385SOA	2002-11-17	2	4	14	1	0	0	0	8	6	0	0.000
1	386SOA	2002-11-17	2	4	14	1	0	0	0	5	6	0	0.000
1	387SOA	2002-11-17	2	4	14	1	0	0	0	5	6	0	0.000
1	388SOA	2002-11-17	2	4	14	1	0	0	0	0	6	0	0.000
1	389SOA	2002-11-17	2	4	14	1	0	0	0	0	6	0	0.000
1	390SOA	2002-11-17	2	4	14	1	0	0	0	5	6	0	0.000
1	391SOA	2002-11-17	2	4	14	1	0	0	0	5	6	0	0.000
1	392SOA	2002-11-17	2	4	14	1	0	0	0	5	6	0	0.000
1	393SOA	2002-11-17	2	4	14	1	2	5	3	0	6	0	0.000
1	394SOA	2002-11-17	2	4	14	1	1	1	1	0	6	0	0.000
1	395SOA	2002-11-17	2	4	14	1	1	1	1	0	6	0	0.000
1	396SOA	2002-11-17	2	4	14	1	2	7	4	0	6	0	0.000
1	397SOA	2002-11-17	2	4	14	1	1	2	3	0	6	0	0.000
1	398SOA	2002-11-17	2	4	14	1	0	0	0	0	6	0	0.000
1	399SOA	2002-11-17	2	4	14	1	0	0	0	0	6	0	0.000
1	400SOA	2002-11-17	2	4	14	1	0	0	0	0	6	0	0.000
1	401SOA	2002-11-17	2	4	14	1	0	0	0	0	6	0	0.000
1	402SOA	2002-11-17	2	4	14	1	0	0	0	0	6	0	0.000
1	403SOA	2002-11-17	2	4	14	1	0	0	0	0	6	0	0.000
1	404SOA	2002-11-17	2	4	14	2	1	2	3	0	6	0	0.000
1	405SOA	2002-11-17	2	4	14	2	0	0	0	0	6	0	0.000
1	406SOA	2002-11-17	2	4	14	2	0	0	0	0	6	0	0.000
1	407SOA	2002-11-17	2	4	14	2	0	0	0	0	6	0	0.000
1	408SOA	2002-11-17	2	4	14	1	0	0	0	5	6	1	0.000
1	409SOA	2002-11-17	2	4	14	1	0	0	0	5	6	0	0.000
1	410SOA	2002-11-17	2	4	14	1	0	0	0	5	6	0	0.000
1	411SOA	2002-11-17	2	4	14	1	0	0	0	5	6	0	0.000
1	412SOA	2002-11-17	2	4	14	1	0	0	0	5	6	0	0.000
1	413SOA	2002-11-17	2	4	14	1	0	0	0	5	6	0	0.000
1	414SOA	2002-11-17	2	4	14	1	0	0	0	5	6	0	0.000
1	415SOA	2002-11-17	2	4	14	1	0	0	0	5	6	0	0.000
1	416SOA	2002-11-17	2	4	14	1	0	0	0	5	6	0	0.000
1	417SOA	2002-11-17	2	4	14	1	0	0	0	5	6	0	0.000
1	418SOA	2002-11-17	2	4	14	1	0	0	0	7	6	1	0.000
1	419SOA	2002-11-17	2	4	14	1	0	0	0	5	6	0	0.000
1	420SOA	2002-11-17	2	4	14	1	0	0	0	5	6	0	0.000
1	421SOA	2002-11-17	2	4	14	1	0	0	0	5	6	0	0.000
1	422SOA	2002-11-17	2	4	14	1	0	0	0	5	6	0	0.000
1	423SOA	2002-11-17	2	4	14	1	0	0	0	5	6	0	0.000
1	424SOA	2002-11-17	2	4	14	1	0	0	0	0	6	0	0.000
1	425SOA	2002-11-17	2	4	14	1	0	0	0	0	6	0	0.000
1	426SOA	2002-11-17	2	4	14	1	0	0	0	0	6	0	0.000
1	427SOA	2002-11-17	2	4	14	1	0	0	0	0	6	0	0.000
1	428SOA	2002-11-17	2	4	14	1	0	0	0	0	6	0	0.000
1	429SOA	2002-11-17	2	4	14	1	0	0	0	0	6	0	0.000
1	430SOA	2002-11-17	2	4	14	1	2	5	3	0	6	0	0.000
1	431SOA	2002-11-17	2	4	14	1	2	3	3	0	6	0	0.000
1	432SOA	2002-11-17	2	4	14	1	2	11	6	0	6	0	0.000
1	433SOA	2002-11-17	2	4	14	1	2	11	6	0	6	1	0.000
1	434SOA	2002-11-17	2	4	14	1	2	9	5	0	6	0	0.000
1	435SOA	2002-11-17	2	4	14	1	2	11	6	0	6	0	0.000
1	436SOA	2002-11-17	2	4	14	1	2	11	6	0	6	0	0.000
1	437SOA	2002-11-17	2	4	14	1	2	11	6	0	6	0	0.000
1	438SOA	2002-11-17	2	4	14	1	2	11	6	0	6	0	0.000
1	439SOA	2002-11-17	2	4	14	1	1	2	2	0	6	0	0.000
1	440SOA	2002-11-17	2	4	14	1	2	11	6	0	6	0	0.000
1	441SOA	2002-11-17	2	4	14	1	1	2	3	0	6	0	0.000
1	442SOA	2002-11-17	2	4	14	1	2	11	6	0	6	0	0.000
1	443SOA	2002-11-17	2	4	14	1	2	11	6	0	6	0	0.000
1	444SOA	2002-11-17	2	4	14	1	2	3	3	0	6	0	0.000
1	445SOA	2002-11-17	2	4	14	1	1	2	3	0	6	0	0.000
1	446SOA	2002-11-17	2	4	14	1	2	3	1	0	6	0	0.000
1	447SOA	2002-11-17	2	4	14	1	1	2	3	0	6	0	0.000
1	448SOA	2002-11-17	2	4	14	1	1	2	3	0	6	0	0.000
1	449SOA	2002-11-17	2	4	14	1	2	5	3	0	6	0	0.000
1	450SOA	2002-11-17	2	4	14	1	0	0	0	0	6	0	0.000
1	451SOA	2002-11-17	2	4	14	1	2	3	1	0	6	0	0.000
1	452SOA	2002-11-17	2	4	14	1	2	11	6	0	6	0	0.000
1	453SOA	2002-11-17	2	4	14	1	2	11	6	0	6	0	0.000
1	454SOA	2002-11-17	2	4	14	1	0	0	0	0	6	0	0.000
1	455SOA	2002-11-17	2	4	14	1	0	0	0	0	6	0	0.000
1	456SOA	2002-11-17	2	4	14	1	0	0	0	0	6	0	0.000
1	457SOA	2002-11-17	2	4	14	1	0	0	0	0	6	0	0.000
1	458SOA	2002-11-17	2	4	14	1	0	0	0	0	6	0	0.000
1	459SOA	2002-11-17	2	4	14	1	0	0	0	0	6	0	0.000
1	460SOA	2002-11-17	2	4	14	1	0	0	0	0	6	0	0.000
1	461SOA	2002-11-17	2	4	14	1	0	0	0	0	6	0	0.000
1	462SOA	2002-11-17	2	4	14	1	0	0	0	0	6	0	0.000
1	463SOA	2002-11-17	2	4	14	2	2	5	3	5	6	0	0.000
1	464SOA	2002-11-17	2	4	14	2	0	0	0	0	6	0	0.000
1	465SOA	2002-11-17	2	4	14	2	0	0	0	0	6	0	0.000
1	466SOA	2002-11-17	2	4	14	2	2	5	3	1	6	0	0.000
1	467SOA	2002-11-17	2	4	14	2	2	5	3	5	6	0	0.000
1	468SOA	2002-11-17	2	4	21	1	2	7	4	5	6	0	0.000
1	469SOA	2002-11-17	2	4	21	1	2	7	4	5	6	1	0.000
1	470SOA	2002-11-17	2	4	21	1	0	0	0	5	6	0	0.000
1	471SOA	2002-11-17	2	4	21	1	0	0	0	5	6	0	0.000
1	472SOA	2002-11-17	2	4	21	1	0	0	0	5	6	0	0.000
1	473SOA	2002-11-17	2	4	21	1	0	0	0	8	6	0	0.000
1	474SOA	2002-11-17	2	4	21	1	0	0	0	5	6	0	0.000
1	475SOA	2002-11-17	2	4	21	1	0	0	0	5	6	0	0.000
1	476SOA	2002-11-17	2	4	21	1	0	0	0	5	6	0	0.000
1	477SOA	2002-11-17	2	4	21	1	0	0	0	5	6	0	0.000
1	478SOA	2002-11-17	2	4	21	1	0	0	0	5	6	0	0.000
1	479SOA	2002-11-17	2	4	21	1	0	0	0	5	6	0	0.000
1	480SOA	2002-11-17	2	4	21	1	0	0	0	0	6	0	0.000
1	481SOA	2002-11-17	2	4	21	1	0	0	0	0	6	0	0.000
1	482SOA	2002-11-17	2	4	21	1	0	0	0	0	6	0	0.000
1	483SOA	2002-11-17	2	4	21	1	0	0	0	0	6	0	0.000
1	484SOA	2002-11-17	2	4	21	1	0	0	0	0	6	0	0.000
1	485SOA	2002-11-17	2	4	21	1	0	0	0	0	6	0	0.000
1	486SOA	2002-11-17	2	4	21	1	0	0	0	0	6	0	0.000
1	487SOA	2002-11-17	2	4	15	1	0	0	0	5	6	0	0.000
1	488SOA	2002-11-17	2	4	15	1	0	0	0	5	6	0	0.000
1	489SOA	2002-11-17	2	4	15	1	0	0	0	5	6	0	0.000
1	490SOA	2002-11-17	2	4	15	1	0	0	0	5	6	0	0.000
1	491SOA	2002-11-17	2	4	15	1	0	0	0	0	6	0	0.000
1	492SOA	2002-11-17	2	4	15	1	0	0	0	0	6	0	0.000
1	493SOA	2002-11-17	2	4	15	1	0	0	0	0	6	0	0.000
1	494SOA	2002-11-17	2	4	15	1	0	0	0	0	6	0	0.000
1	495SOA	2002-11-17	2	4	15	2	0	0	0	5	6	0	0.000
1	496SOA	2002-11-17	2	4	15	2	0	0	0	5	6	0	0.000
1	497SOA	2002-11-17	2	4	14	3	2	3	2	5	6	0	0.000
1	498SOA	2002-11-17	2	2	4	3	2	3	2	0	6	0	0.000
1	499SOA	2002-11-17	2	1	3	1	2	9	5	0	6	1	0.000
1	500SOA	2002-11-17	2	2	4	2	2	5	3	0	6	0	0.000
1	501SOA	2002-11-17	2	1	2	2	2	9	5	0	6	0	0.000
1	502SOA	2002-11-17	2	1	4	1	2	7	4	0	6	1	0.000
1	503SOA	2002-11-17	2	2	2	1	1	1	1	0	6	1	0.000
1	504SOA	2002-11-17	2	2	3	1	1	1	1	0	6	1	0.000
1	505SOA	2002-11-17	2	2	4	1	1	1	1	0	6	1	0.000
1	506SOA	2002-11-17	2	1	2	2	2	9	5	0	6	0	0.000
1	507SOA	2002-11-17	2	1	3	2	1	1	1	0	6	0	0.000
1	508SOA	2002-11-17	2	1	4	2	2	9	5	0	6	0	0.000
1	509SOA	2002-11-17	2	2	2	2	2	9	5	0	6	0	0.000
1	510SOA	2002-11-17	2	2	2	2	2	11	5	0	6	0	0.000
1	511SOA	2002-11-17	2	2	3	1	2	11	5	0	6	1	0.000
1	512SOA	2002-11-17	2	2	3	2	2	11	5	0	6	0	0.000
1	513SOA	2002-11-17	2	2	3	2	2	9	5	0	6	0	0.000
1	514SOA	2002-11-17	2	2	4	2	2	9	5	0	6	0	0.000
1	515SOA	2002-11-17	2	2	4	2	2	7	4	0	6	0	0.000
1	516SOA	2002-11-17	2	1	8	1	2	5	3	0	6	1	0.000
1	517SOA	2002-11-17	2	1	9	1	2	11	5	0	6	1	0.000
1	518SOA	2002-11-17	2	1	10	1	2	3	3	0	6	1	0.000
1	519SOA	2002-11-17	2	1	10	1	2	3	3	0	6	1	0.000
1	520SOA	2002-11-17	2	1	11	2	2	5	3	0	6	0	0.000
1	521SOA	2002-11-17	2	2	9	1	2	7	4	0	6	1	0.000
1	522SOA	2002-11-17	2	2	9	1	2	5	3	0	6	1	0.000
1	523SOA	2002-11-17	2	1	6	1	2	11	5	0	6	1	0.000
1	524SOA	2002-11-17	2	1	7	1	1	1	1	0	6	1	0.000
1	525SOA	2002-11-17	2	1	8	1	1	1	1	0	6	0	0.000
1	526SOA	2002-11-17	2	1	8	1	2	11	5	0	6	1	0.000
1	527SOA	2002-11-17	2	1	8	2	2	11	5	0	6	0	0.000
1	528SOA	2002-11-17	2	1	9	2	2	11	5	0	6	0	0.000
1	529SOA	2002-11-17	2	1	9	2	2	11	5	0	6	0	0.000
1	530SOA	2002-11-17	2	1	10	1	2	3	2	0	6	1	0.000
1	531SOA	2002-11-17	2	1	10	1	2	9	5	0	6	1	0.000
1	532SOA	2002-11-17	2	1	10	1	2	7	4	0	6	1	0.000
1	533SOA	2002-11-17	2	1	10	2	2	7	4	0	6	0	0.000
1	534SOA	2002-11-17	2	1	11	1	2	3	1	0	6	1	0.000
1	535SOA	2002-11-17	2	1	11	1	2	5	3	0	6	1	0.000
1	536SOA	2002-11-17	2	1	11	2	2	3	1	0	6	0	0.000
1	537SOA	2002-11-17	2	2	6	2	1	2	2	0	6	0	0.000
1	538SOA	2002-11-17	2	2	9	1	2	3	1	0	6	1	0.000
1	539SOA	2002-11-17	2	2	10	1	2	3	1	0	6	1	0.000
1	540SOA	2002-11-17	2	2	11	2	2	5	2	0	6	0	0.000
1	541SOA	2002-11-17	2	2	5	2	2	3	1	0	6	0	0.000
1	542SOA	2002-11-17	2	2	5	2	2	5	3	0	6	0	0.000
1	543SOA	2002-11-17	2	2	8	2	2	11	6	0	6	0	0.000
1	544SOA	2002-11-17	2	2	8	2	2	3	1	0	6	0	0.000
1	545SOA	2002-11-17	2	2	9	1	2	11	6	0	6	1	0.000
1	546SOA	2002-11-17	2	2	9	1	1	2	1	0	6	1	0.000
1	547SOA	2002-11-17	2	2	10	2	2	11	6	0	6	0	0.000
1	548SOA	2002-11-17	2	2	11	2	2	5	3	0	6	0	0.000
1	549SOA	2002-11-17	2	2	11	2	2	3	1	0	6	0	0.000
1	550SOA	2002-11-17	2	2	11	2	2	11	6	0	6	0	0.000
1	551SOA	2002-11-17	2	2	11	2	2	7	4	0	6	0	0.000
1	552SOA	2002-11-18	2	3	13	1	2	4	3	5	6	0	0.000
1	553SOA	2002-11-18	2	3	13	1	1	2	2	0	6	0	0.000
1	554SOA	2002-11-18	2	3	13	1	1	2	1	0	6	0	0.000
1	555SOA	2002-11-18	2	3	13	2	2	7	4	5	6	0	0.000
1	556SOA	2002-11-18	2	3	13	2	2	7	4	1	6	0	0.000
1	557SOA	2002-11-18	2	3	13	2	2	12	7	0	6	0	0.000
1	558SOA	2002-11-18	2	3	13	1	2	11	6	0	6	0	0.000
1	559SOA	2002-11-18	2	3	13	2	1	2	3	1	6	0	0.000
1	560SOA	2002-11-18	2	3	13	2	2	9	5	0	6	0	0.000
1	561SOA	2002-11-18	2	3	13	2	2	11	5	5	6	0	0.000
1	562SOA	2002-11-18	2	3	13	2	1	2	3	0	6	0	0.000
1	563SOA	2002-11-18	2	3	13	2	1	2	3	1	6	0	0.000
1	564SOA	2002-11-18	2	3	13	2	2	12	7	0	6	0	0.000
1	565SOA	2002-11-18	2	4	21	1	0	0	0	0	6	0	0.000
1	566SOA	2002-11-18	2	4	21	1	0	0	0	0	6	0	0.000
1	567SOA	2002-11-18	2	4	21	1	0	0	0	0	6	0	0.000
1	568SOA	2002-11-18	2	4	21	1	2	5	3	5	6	0	0.000
1	569SOA	2002-11-18	2	4	21	1	2	5	3	5	6	0	0.000
1	570SOA	2002-11-18	2	4	21	1	2	5	3	5	6	0	0.000
1	571SOA	2002-11-18	2	4	21	1	2	5	3	5	6	0	0.000
1	572SOA	2002-11-18	2	4	21	1	2	5	2	5	6	0	0.000
1	573SOA	2002-11-18	2	4	15	1	2	5	3	5	6	0	0.000
1	574SOA	2002-11-18	2	4	15	1	2	5	3	5	6	0	0.000
1	575SOA	2002-11-18	2	4	15	1	0	0	0	0	6	0	0.000
1	576SOA	2002-11-18	2	4	15	1	0	0	0	0	6	0	0.000
1	577SOA	2002-11-18	2	4	15	1	2	5	3	5	6	0	0.000
1	578SOA	2002-11-18	2	4	15	1	2	5	3	0	6	0	0.000
1	579SOA	2002-11-18	2	4	15	1	2	5	3	5	6	0	0.000
1	580SOA	2002-11-18	2	4	15	2	2	5	3	10	6	0	0.000
1	581SOA	2002-11-18	2	4	15	1	0	0	0	5	6	0	0.000
1	582SOA	2002-11-18	2	4	15	1	0	0	0	5	6	0	0.000
1	583SOA	2002-11-18	2	4	15	1	0	0	0	5	6	0	0.000
1	584SOA	2002-11-18	2	4	15	1	0	0	0	5	6	0	0.000
1	585SOA	2002-11-18	2	4	15	1	0	0	0	5	6	0	0.000
1	586SOA	2002-11-18	2	4	15	1	0	0	0	5	6	0	0.000
1	587SOA	2002-11-18	2	4	15	1	2	5	3	0	6	0	0.000
1	588SOA	2002-11-18	2	4	15	1	2	5	3	0	6	0	0.000
1	589SOA	2002-11-18	2	4	15	1	1	2	3	0	6	0	0.000
1	590SOA	2002-11-18	2	4	15	1	1	2	3	0	6	0	0.000
1	591SOA	2002-11-18	2	4	15	1	2	5	3	0	6	0	0.000
1	592SOA	2002-11-18	2	4	15	1	2	7	4	0	6	0	0.000
1	593SOA	2002-11-18	2	4	15	1	2	11	6	0	6	0	0.000
1	594SOA	2002-11-18	2	4	15	1	2	7	4	0	6	0	0.000
1	595SOA	2002-11-18	2	4	15	1	2	7	4	0	6	0	0.000
1	596SOA	2002-11-18	2	4	15	1	2	7	4	0	6	0	0.000
1	597SOA	2002-11-18	2	4	15	1	1	2	3	0	6	0	0.000
1	598SOA	2002-11-18	2	4	15	1	1	2	3	0	6	0	0.000
1	599SOA	2002-11-18	2	4	15	1	2	7	4	0	6	0	0.000
1	600SOA	2002-11-18	2	4	15	1	2	5	3	0	6	0	0.000
1	601SOA	2002-11-18	2	4	15	1	2	9	5	0	6	0	0.000
1	602SOA	2002-11-18	2	4	15	1	2	5	3	0	6	0	0.000
1	603SOA	2002-11-18	2	4	15	1	2	7	4	0	6	0	0.000
1	604SOA	2002-11-18	2	4	15	1	2	9	5	0	6	0	0.000
1	605SOA	2002-11-18	2	4	15	1	2	5	3	0	6	0	0.000
1	606SOA	2002-11-18	2	4	15	1	0	0	0	0	6	0	0.000
1	607SOA	2002-11-18	2	4	15	1	0	0	0	0	6	0	0.000
1	608SOA	2002-11-18	2	4	15	1	0	0	0	0	6	0	0.000
1	609SOA	2002-11-18	2	4	15	1	0	0	0	0	6	0	0.000
1	610SOA	2002-11-18	2	4	15	1	0	0	0	0	6	0	0.000
1	611SOA	2002-11-18	2	4	15	1	0	0	0	0	6	0	0.000
1	612SOA	2002-11-18	2	4	15	1	0	0	0	0	6	0	0.000
3	93AMG	2002-11-19	2	4	14	1	0	0	0	0	6	0	0.000
3	94AMG	2002-11-19	2	4	14	1	0	0	0	0	6	0	0.000
3	95AMG	2002-11-19	2	4	14	1	0	0	0	0	6	0	0.000
3	96AMG	2002-11-19	2	4	14	1	0	0	0	0	6	0	0.000
3	97AMG	2002-11-19	2	4	14	1	0	0	0	0	6	0	0.000
3	98AMG	2002-11-19	2	4	14	1	0	0	0	0	6	0	0.000
3	99AMG	2002-11-19	2	4	14	1	0	0	0	0	6	0	0.000
3	100AMG	2002-11-19	2	4	14	1	0	0	0	0	6	0	0.000
3	101AMG	2002-11-19	2	4	14	1	0	0	0	0	6	0	0.000
3	102AMG	2002-11-19	2	4	14	1	0	0	0	0	6	0	0.000
3	103AMG	2002-11-19	2	4	14	1	0	0	0	0	6	0	0.000
3	104AMG	2002-11-19	2	4	14	1	0	0	0	0	6	0	0.000
3	105AMG	2002-11-19	2	4	14	1	0	0	0	0	6	0	0.000
3	106AMG	2002-11-19	2	4	14	1	0	0	0	0	6	0	0.000
3	107AMG	2002-11-19	2	4	14	1	0	0	0	0	6	0	0.000
3	108AMG	2002-11-19	2	4	14	1	0	0	0	0	6	0	0.000
3	109AMG	2002-11-19	2	4	14	1	0	0	0	0	6	0	0.000
3	110AMG	2002-11-19	2	4	14	1	0	0	0	0	6	0	0.000
3	111AMG	2002-11-19	2	4	14	1	0	0	0	0	6	0	0.000
3	112AMG	2002-11-19	2	4	14	1	0	0	0	0	6	0	0.000
3	113AMG	2002-11-19	2	4	14	1	0	0	0	0	6	0	0.000
3	114AMG	2002-11-19	2	4	14	1	0	0	0	0	6	0	0.000
3	115AMG	2002-11-19	2	4	14	1	0	0	0	0	6	0	0.000
3	116AMG	2002-11-19	2	4	14	1	0	0	0	0	6	0	0.000
3	117AMG	2002-11-19	2	4	14	1	0	0	0	0	6	0	0.000
3	118AMG	2002-11-19	2	4	14	1	0	0	0	0	6	0	0.000
3	119AMG	2002-11-19	2	4	14	1	0	0	0	0	6	0	0.000
3	120AMG	2002-11-19	2	4	14	1	0	0	0	0	6	0	0.000
3	121AMG	2002-11-19	2	4	14	1	0	0	0	0	6	0	0.000
3	122AMG	2002-11-19	2	4	14	1	0	0	0	0	6	0	0.000
3	123AMG	2002-11-19	2	4	14	1	0	0	0	0	6	0	0.000
3	124AMG	2002-11-19	2	4	14	1	0	0	0	0	6	0	0.000
3	125AMG	2002-11-19	2	4	14	2	0	0	0	0	6	0	0.000
3	126AMG	2002-11-19	2	4	14	2	0	0	0	0	6	0	0.000
3	127AMG	2002-11-19	2	4	14	2	0	0	0	0	6	0	0.000
3	128AMG	2002-11-19	2	4	14	2	0	0	0	0	6	0	0.000
3	129AMG	2002-11-19	2	4	14	2	0	0	0	0	6	0	0.000
3	130AMG	2002-11-19	2	4	14	3	0	0	0	0	6	0	0.000
3	131AMG	2002-11-19	2	4	14	3	0	0	0	0	6	0	0.000
3	132AMG	2002-11-19	2	4	14	1	0	0	0	0	6	0	0.000
3	133AMG	2002-11-19	2	4	14	1	0	0	0	0	6	0	0.000
3	134AMG	2002-11-19	2	4	14	1	0	0	0	0	6	0	0.000
3	135AMG	2002-11-19	2	4	14	1	0	0	0	0	6	0	0.000
3	136AMG	2002-11-19	2	4	14	1	0	0	0	0	6	0	0.000
3	137AMG	2002-11-19	2	4	14	1	0	0	0	0	6	0	0.000
3	138AMG	2002-11-19	2	4	14	1	0	0	0	0	6	0	0.000
3	139AMG	2002-11-19	2	4	14	1	0	0	0	0	6	0	0.000
3	140AMG	2002-11-19	2	4	14	1	0	0	0	0	6	0	0.000
3	141AMG	2002-11-19	2	4	14	1	0	0	0	0	6	0	0.000
3	142AMG	2002-11-19	2	4	14	1	0	0	0	0	6	0	0.000
3	143AMG	2002-11-19	2	4	14	1	0	0	0	0	6	0	0.000
3	144AMG	2002-11-19	2	4	14	1	0	0	0	0	6	0	0.000
3	145AMG	2002-11-19	2	4	14	1	0	0	0	0	6	0	0.000
3	146AMG	2002-11-19	2	4	14	1	0	0	0	0	6	0	0.000
3	147AMG	2002-11-19	2	4	14	1	0	0	0	5	6	0	0.000
3	148AMG	2002-11-19	2	4	14	1	0	0	0	5	6	0	0.000
3	149AMG	2002-11-19	2	4	14	1	0	0	0	5	6	0	0.000
3	150AMG	2002-11-19	2	4	14	1	0	0	0	5	6	0	0.000
3	151AMG	2002-11-19	2	4	14	1	0	0	0	5	6	0	0.000
3	152AMG	2002-11-19	2	4	14	1	0	0	0	5	6	0	0.000
3	153AMG	2002-11-19	2	4	14	1	0	0	0	5	6	0	0.000
3	154AMG	2002-11-19	2	4	14	1	0	0	0	5	6	0	0.000
3	155AMG	2002-11-19	2	4	14	1	0	0	0	5	6	0	0.000
3	156AMG	2002-11-19	2	4	14	1	0	0	0	5	6	0	0.000
3	157AMG	2002-11-19	2	4	14	1	0	0	0	5	6	0	0.000
3	158AMG	2002-11-19	2	4	14	1	0	0	0	5	6	0	0.000
3	159AMG	2002-11-19	2	4	14	1	0	0	0	5	6	0	0.000
3	161AMG	2002-11-19	2	2	1	3	2	5	3	0	6	0	0.000
3	162AMG	2002-11-19	2	2	3	2	2	5	3	0	6	0	0.000
3	163AMG	2002-11-19	2	2	3	2	2	3	2	0	6	0	0.000
3	164AMG	2002-11-19	2	2	4	1	2	7	4	0	6	1	0.000
3	165AMG	2002-11-19	2	2	4	3	2	4	3	0	6	0	0.000
3	166AMG	2002-11-19	2	2	4	2	2	4	3	0	6	0	0.000
3	167AMG	2002-11-19	2	2	5	2	2	3	2	0	6	0	0.000
3	168AMG	2002-11-19	2	2	5	2	2	11	6	0	6	0	0.000
3	169AMG	2002-11-19	2	2	5	1	1	2	3	0	6	1	0.000
3	170AMG	2002-11-19	2	2	6	2	1	1	1	0	6	0	0.000
3	171AMG	2002-11-19	2	2	6	2	1	1	1	0	6	0	0.000
3	172AMG	2002-11-19	2	2	8	3	2	3	2	0	6	0	0.000
3	173AMG	2002-11-19	2	2	8	2	2	5	3	0	6	0	0.000
3	174AMG	2002-11-19	2	2	8	2	2	5	3	0	6	0	0.000
3	175AMG	2002-11-19	2	2	9	2	2	7	4	0	6	0	0.000
3	176AMG	2002-11-19	2	2	9	2	1	2	3	0	6	0	0.000
3	177AMG	2002-11-19	2	2	10	2	2	5	3	0	6	0	0.000
3	178AMG	2002-11-19	2	2	10	2	2	5	3	0	6	0	0.000
3	179AMG	2002-11-19	2	2	11	2	2	7	4	0	6	0	0.000
3	180AMG	2002-11-19	2	2	7	3	2	3	1	0	6	0	0.000
3	181AMG	2002-11-19	2	2	9	2	2	4	1	0	6	0	0.000
3	182AMG	2002-11-20	2	4	14	2	1	1	1	0	6	0	0.000
3	183AMG	2002-11-20	2	4	14	2	2	9	5	0	6	0	0.000
3	184AMG	2002-11-20	2	4	14	2	1	1	1	0	6	0	0.000
3	185AMG	2002-11-20	2	4	14	2	2	11	5	0	6	0	0.000
3	186AMG	2002-11-20	2	4	14	2	2	9	5	0	6	0	0.000
3	187AMG	2002-11-20	2	4	14	1	0	0	0	5	6	0	0.000
3	188AMG	2002-11-20	2	4	14	1	0	0	0	5	6	0	0.000
3	189AMG	2002-11-20	2	4	14	1	0	0	0	5	6	0	0.000
3	190AMG	2002-11-20	2	4	14	1	0	0	0	5	6	0	0.000
3	191AMG	2002-11-20	2	4	14	1	0	0	0	5	6	0	0.000
3	192AMG	2002-11-20	2	4	14	1	0	0	0	5	6	0	0.000
3	193AMG	2002-11-20	2	4	14	1	0	0	0	5	6	1	0.000
3	194AMG	2002-11-20	2	4	14	1	0	0	0	5	6	0	0.000
3	195AMG	2002-11-20	2	4	14	1	0	0	0	5	6	0	0.000
3	196AMG	2002-11-20	2	4	14	1	0	0	0	5	6	0	0.000
3	197AMG	2002-11-20	2	4	14	1	0	0	0	5	6	0	0.000
3	198AMG	2002-11-20	2	4	14	1	0	0	0	5	6	0	0.000
3	199AMG	2002-11-20	2	4	14	1	0	0	0	5	6	0	0.000
3	200AMG	2002-11-20	2	4	14	1	0	0	0	5	6	0	0.000
3	201AMG	2002-11-20	2	4	14	1	0	0	0	5	6	0	0.000
3	202AMG	2002-11-20	2	4	14	1	0	0	0	5	6	0	0.000
3	203AMG	2002-11-20	2	4	14	1	0	0	0	0	6	0	0.000
3	204AMG	2002-11-20	2	4	14	1	0	0	0	0	6	0	0.000
3	205AMG	2002-11-20	2	4	14	1	0	0	0	0	6	0	0.000
3	206AMG	2002-11-20	2	4	14	1	0	0	0	0	6	0	0.000
3	207AMG	2002-11-20	2	4	14	1	0	0	0	0	6	0	0.000
3	208AMG	2002-11-20	2	4	14	1	0	0	0	0	6	0	0.000
3	209AMG	2002-11-20	2	4	14	1	0	0	0	0	6	0	0.000
3	210AMG	2002-11-20	2	4	14	1	0	0	0	0	6	0	0.000
3	211AMG	2002-11-20	2	4	14	1	0	0	0	0	6	0	0.000
3	212AMG	2002-11-20	2	4	14	1	0	0	0	0	6	0	0.000
3	213AMG	2002-11-20	2	4	14	1	0	0	0	0	6	0	0.000
3	214AMG	2002-11-20	2	4	14	1	0	0	0	0	6	0	0.000
3	215AMG	2002-11-20	2	4	14	1	0	0	0	0	6	0	0.000
3	216AMG	2002-11-20	2	4	14	1	0	0	0	0	6	0	0.000
3	217AMG	2002-11-20	2	4	14	1	0	0	0	0	6	0	0.000
3	218AMG	2002-11-20	2	4	14	1	0	0	0	0	6	0	0.000
3	219AMG	2002-11-20	2	4	14	1	0	0	0	0	6	0	0.000
3	220AMG	2002-11-20	2	4	14	1	0	0	0	0	6	0	0.000
3	221AMG	2002-11-20	2	4	14	1	0	0	0	0	6	0	0.000
3	222AMG	2002-11-20	2	4	14	1	0	0	0	0	6	0	0.000
3	223AMG	2002-11-20	2	4	14	1	0	0	0	0	6	0	0.000
3	224AMG	2002-11-20	2	4	14	1	0	0	0	0	6	0	0.000
3	225AMG	2002-11-20	2	4	14	1	0	0	0	0	6	0	0.000
3	226AMG	2002-11-20	2	4	14	1	0	0	0	0	6	0	0.000
3	227AMG	2002-11-20	2	4	14	1	1	2	3	0	6	0	0.000
3	228AMG	2002-11-20	2	4	14	1	2	5	3	0	6	0	0.000
3	229AMG	2002-11-20	2	4	14	1	2	5	3	0	6	0	0.000
3	230AMG	2002-11-20	2	4	14	1	1	2	3	0	6	0	0.000
3	231AMG	2002-11-20	2	4	14	1	2	7	4	0	6	0	0.000
3	232AMG	2002-11-20	2	4	14	1	2	5	3	0	6	0	0.000
3	233AMG	2002-11-20	2	4	14	1	1	1	1	0	6	0	0.000
3	234AMG	2002-11-20	2	4	14	1	1	2	3	0	6	0	0.000
3	235AMG	2002-11-20	2	4	14	1	1	2	3	0	6	0	0.000
3	236AMG	2002-11-20	2	4	14	1	1	2	3	0	6	0	0.000
3	237AMG	2002-11-20	2	4	14	1	2	5	3	0	6	0	0.000
3	238AMG	2002-11-20	2	4	14	1	1	2	3	0	6	0	0.000
3	239AMG	2002-11-20	2	4	14	1	1	2	3	0	6	0	0.000
3	240AMG	2002-11-20	2	4	14	1	2	11	5	0	6	0	0.000
3	241AMG	2002-11-20	2	4	14	1	2	11	6	0	6	0	0.000
3	242AMG	2002-11-20	2	4	14	1	1	2	3	0	6	0	0.000
3	243AMG	2002-11-20	2	4	14	1	1	2	3	0	6	0	0.000
3	244AMG	2002-11-20	2	4	14	1	1	2	3	0	6	1	0.000
3	245AMG	2002-11-20	2	4	14	1	2	5	3	0	6	1	0.000
3	246AMG	2002-11-20	2	4	14	1	2	7	4	0	6	0	0.000
3	247AMG	2002-11-20	2	4	14	1	2	5	3	0	6	0	0.000
3	248AMG	2002-11-20	2	4	14	1	1	2	3	0	6	0	0.000
3	249AMG	2002-11-20	2	4	14	2	2	5	3	0	6	1	0.000
3	250AMG	2002-11-20	2	3	13	1	2	5	3	0	6	1	0.000
3	251AMG	2002-11-20	2	3	13	1	1	2	3	0	6	1	0.000
3	252AMG	2002-11-20	2	3	13	2	0	0	0	0	6	0	0.000
3	253AMG	2002-11-20	2	3	13	2	2	5	3	0	6	0	0.000
3	254AMG	2002-11-20	2	3	13	2	2	11	5	0	6	0	0.000
3	255AMG	2002-11-20	2	3	13	2	2	5	3	0	6	0	0.000
3	256AMG	2002-11-20	2	4	21	1	2	11	5	0	6	0	0.000
3	257AMG	2002-11-20	2	4	21	1	1	2	2	0	6	0	0.000
3	258AMG	2002-11-20	2	2	2	2	2	3	1	0	6	0	0.000
3	259AMG	2002-11-20	2	2	2	3	2	3	2	0	6	0	0.000
3	260AMG	2002-11-20	2	1	3	2	2	3	2	0	6	0	0.000
3	261AMG	2002-11-20	2	2	3	2	1	2	2	0	6	0	0.000
3	262AMG	2002-11-20	2	2	3	2	2	5	3	0	6	0	0.000
3	263AMG	2002-11-20	2	2	3	1	1	2	2	0	6	1	0.000
3	264AMG	2002-11-20	2	2	4	1	2	3	3	0	6	1	0.000
3	265AMG	2002-11-20	2	2	4	1	2	3	1	0	6	1	0.000
3	266AMG	2002-11-20	2	2	4	1	2	3	2	0	6	1	0.000
3	267AMG	2002-11-20	2	2	5	2	2	3	3	0	6	0	0.000
3	268AMG	2002-11-20	2	1	6	2	2	3	3	0	6	0	0.000
3	269AMG	2002-11-20	2	1	6	2	1	2	1	0	6	0	0.000
3	270AMG	2002-11-20	2	2	6	2	2	5	3	0	6	0	0.000
3	271AMG	2002-11-20	2	2	6	1	2	3	3	0	6	1	0.000
3	272AMG	2002-11-20	2	2	6	1	2	4	1	0	6	1	0.000
3	273AMG	2002-11-20	2	2	6	2	2	9	5	0	6	0	0.000
3	274AMG	2002-11-20	2	1	7	1	2	3	1	0	6	1	0.000
3	275AMG	2002-11-20	2	1	8	2	1	2	2	0	6	0	0.000
3	276AMG	2002-11-20	2	1	8	2	2	7	4	0	6	0	0.000
3	277AMG	2002-11-20	2	1	9	2	2	5	2	0	6	0	0.000
3	278AMG	2002-11-20	2	1	9	2	2	5	3	0	6	0	0.000
3	279AMG	2002-11-20	2	2	7	2	2	3	3	0	6	0	0.000
3	280AMG	2002-11-20	2	2	7	2	2	3	1	0	6	0	0.000
3	281AMG	2002-11-20	2	2	8	1	2	7	4	0	6	1	0.000
3	282AMG	2002-11-20	2	2	8	2	2	3	1	0	6	0	0.000
3	283AMG	2002-11-20	2	2	8	2	2	3	1	0	6	0	0.000
3	284AMG	2002-11-20	2	2	7	2	2	5	3	0	6	0	0.000
3	285AMG	2002-11-20	2	2	11	1	1	1	1	0	6	1	0.000
3	286AMG	2002-11-20	2	2	7	1	2	3	1	0	6	1	0.000
3	287AMG	2002-11-20	2	2	8	1	1	1	1	0	6	1	0.000
3	288AMG	2002-11-20	2	2	9	2	2	3	2	0	6	0	0.000
3	289AMG	2002-11-20	2	2	9	2	2	3	3	0	6	0	0.000
3	290AMG	2002-11-20	2	2	7	2	2	3	1	0	6	0	0.000
3	291AMG	2002-11-20	2	2	7	2	2	3	2	0	6	0	0.000
3	292AMG	2002-11-20	2	2	7	2	2	3	1	0	6	0	0.000
3	293AMG	2002-11-20	2	2	8	3	2	3	1	0	6	0	0.000
3	41bAMG	2002-11-20	2	4	14	2	2	11	6	0	6	0	0.000
3	42bAMG	2002-11-20	2	4	14	3	2	3	3	0	6	0	0.000
3	43bAMG	2002-11-20	2	4	14	3	2	7	4	0	6	0	0.000
3	44bAMG	2002-11-20	2	4	15	1	2	3	3	0	6	0	0.000
3	45bAMG	2002-11-20	2	4	15	1	2	7	4	0	6	0	0.000
3	46bAMG	2002-11-20	2	4	15	2	2	5	3	0	6	0	0.000
3	47bAMG	2002-11-20	2	3	13	2	1	2	3	0	6	0	0.000
3	48bAMG	2002-11-20	2	3	13	2	2	5	3	0	6	0	0.000
3	49bAMG	2002-11-20	2	3	13	1	1	2	3	0	6	0	0.000
3	294AMG	2002-11-21	2	4	15	1	2	5	3	5	6	0	0.000
3	295AMG	2002-11-21	2	4	15	1	2	5	3	5	6	0	0.000
3	296AMG	2002-11-21	2	4	15	1	2	5	3	5	6	0	0.000
3	297AMG	2002-11-21	2	4	15	2	2	7	4	0	6	0	0.000
3	298AMG	2002-11-21	2	4	15	1	2	5	3	5	6	0	0.000
3	299AMG	2002-11-21	2	4	15	1	2	5	3	5	6	0	0.000
3	300AMG	2002-11-21	2	4	15	1	1	2	2	5	6	0	0.000
3	301AMG	2002-11-21	2	4	15	2	1	2	2	0	6	0	0.000
3	302AMG	2002-11-21	2	3	13	2	2	3	3	1	6	0	0.000
3	303AMG	2002-11-21	2	3	13	2	2	11	5	0	6	0	0.000
3	304AMG	2002-11-21	2	3	13	1	2	5	3	1	6	1	0.000
3	305AMG	2002-11-21	2	3	13	1	2	3	2	1	6	1	0.000
3	306AMG	2002-11-21	2	3	13	2	1	2	3	1	6	0	0.000
3	307AMG	2002-11-21	2	3	13	2	2	3	2	1	6	0	0.000
3	308AMG	2002-11-21	2	3	13	2	1	2	3	1	6	0	0.000
3	309AMG	2002-11-21	2	3	13	2	2	11	5	0	6	0	0.000
3	310AMG	2002-11-21	2	3	13	2	2	11	6	0	6	0	0.000
3	311AMG	2002-11-21	2	3	13	2	2	9	5	0	6	0	0.000
3	312AMG	2002-11-21	2	3	13	2	2	11	6	0	6	0	0.000
3	313AMG	2002-11-21	2	3	13	2	1	2	3	0	6	0	0.000
3	314AMG	2002-11-21	2	3	13	2	1	2	3	1	6	0	0.000
3	315AMG	2002-11-21	2	3	13	2	2	5	3	1	6	0	0.000
3	316AMG	2002-11-21	2	3	13	2	1	2	3	1	6	0	0.000
3	317AMG	2002-11-21	2	3	13	2	1	2	3	1	6	0	0.000
3	318AMG	2002-11-21	2	3	13	2	1	2	3	1	6	0	0.000
3	319AMG	2002-11-21	2	3	13	2	2	5	3	0	6	0	0.000
3	320AMG	2002-11-21	2	3	13	2	2	5	3	1	6	0	0.000
3	321AMG	2002-11-21	2	3	13	2	2	5	3	4	6	0	0.000
3	322AMG	2002-11-21	2	3	13	2	2	5	3	1	6	0	0.000
3	323AMG	2002-11-21	2	3	13	2	2	5	3	1	6	0	0.000
3	324AMG	2002-11-21	2	3	13	2	2	5	3	4	6	0	0.000
3	325AMG	2002-11-21	2	3	13	2	2	5	3	0	6	0	0.000
3	326AMG	2002-11-21	2	3	13	2	2	11	6	0	6	0	0.000
3	327AMG	2002-11-21	2	3	13	2	2	5	3	0	6	0	0.000
3	328AMG	2002-11-21	2	3	13	2	2	12	7	0	6	0	0.000
3	329AMG	2002-11-21	2	3	13	2	2	11	6	0	6	0	0.000
3	330AMG	2002-11-21	2	3	13	2	2	7	4	0	6	0	0.000
3	331AMG	2002-11-21	2	3	13	2	2	11	6	0	6	0	0.000
3	332AMG	2002-11-21	2	3	13	2	2	11	6	0	6	0	0.000
3	333AMG	2002-11-21	2	3	13	2	2	3	3	0	6	0	0.000
3	334AMG	2002-11-21	2	3	13	1	1	2	3	0	6	1	0.000
3	344AMG	2002-12-04	3	2	3	1	1	2	1	0	6	0	0.000
3	345AMG	2002-12-04	3	2	3	1	1	1	1	0	6	0	0.000
3	346AMG	2002-12-04	3	2	4	2	1	2	2	0	6	0	0.000
3	347AMG	2002-12-04	3	2	4	2	1	2	2	0	6	0	0.000
3	348AMG	2002-12-04	3	2	5	2	2	3	1	0	6	0	0.000
3	349AMG	2002-12-04	3	2	5	2	2	3	1	0	6	0	0.000
3	350AMG	2002-12-04	3	2	5	2	2	3	1	0	6	0	0.000
3	351AMG	2002-12-04	3	2	5	2	1	2	2	0	6	0	0.000
3	352AMG	2002-12-04	3	2	6	2	2	3	1	0	6	0	0.000
3	353AMG	2002-12-04	3	2	6	2	1	1	1	0	6	0	0.000
3	354AMG	2002-12-04	3	2	6	2	2	3	1	0	6	0	0.000
3	355AMG	2002-12-04	3	2	8	2	2	3	1	0	6	0	0.000
3	356AMG	2002-12-04	3	1	8	2	2	3	3	0	6	0	0.000
3	357AMG	2002-12-04	3	1	10	2	2	3	3	0	6	0	0.000
3	358AMG	2002-12-04	3	2	7	2	2	7	4	0	6	1	0.000
3	359AMG	2002-12-04	3	2	7	2	1	2	1	0	6	0	0.000
3	360AMG	2002-12-04	3	2	8	2	2	3	1	0	6	0	0.000
3	361AMG	2002-12-04	3	2	8	2	2	5	2	0	6	0	0.000
3	362AMG	2002-12-04	3	2	9	2	2	3	1	0	6	1	0.000
3	363AMG	2002-12-04	3	2	9	2	2	5	2	0	6	0	0.000
3	364AMG	2002-12-04	3	2	11	2	1	2	3	0	6	0	0.000
3	365AMG	2002-12-04	3	2	11	2	1	2	2	0	6	0	0.000
3	371AMG	2002-12-04	3	1	7	1	2	5	3	0	6	0	0.000
3	372AMG	2002-12-04	3	4	14	3	2	7	4	0	6	0	0.000
3	373AMG	2002-12-04	3	4	14	3	2	5	3	0	6	0	0.000
3	375AMG	2002-12-04	3	4	23	1	0	0	0	0	6	1	0.000
3	376AMG	2002-12-04	3	4	23	1	0	0	0	0	6	0	0.000
3	377AMG	2002-12-04	3	4	23	1	0	0	0	0	6	0	0.000
3	378AMG	2002-12-04	3	4	23	1	0	0	0	0	6	0	0.000
3	366AMG	2002-12-05	3	3	13	2	2	5	3	0	6	0	0.000
3	367AMG	2002-12-05	3	3	13	1	2	7	4	0	6	0	0.000
3	368AMG	2002-12-05	3	3	13	2	2	5	3	0	6	0	0.000
3	369AMG	2002-12-05	3	3	13	2	2	5	3	0	6	0	0.000
3	370AMG	2002-12-05	3	3	13	2	2	7	4	0	6	1	0.000
3	374AMG	2002-12-05	3	4	14	3	2	5	3	0	6	1	0.000
3	379AMG	2002-12-05	3	2	3	1	2	3	2	0	6	0	0.000
3	380AMG	2002-12-05	3	1	4	2	2	5	2	0	6	0	0.000
3	381AMG	2002-12-05	3	2	4	2	2	3	1	0	6	0	0.000
3	382AMG	2002-12-05	3	2	4	2	2	3	3	0	6	0	0.000
3	383AMG	2002-12-05	3	2	4	1	2	3	1	0	6	0	0.000
3	384AMG	2002-12-05	3	2	5	1	2	3	3	0	6	0	0.000
3	385AMG	2002-12-05	3	2	5	2	2	3	3	0	6	0	0.000
3	386AMG	2002-12-05	3	2	5	2	2	3	1	0	6	0	0.000
3	387AMG	2002-12-05	3	2	5	2	2	3	3	0	6	0	0.000
3	388AMG	2002-12-05	3	1	5	2	2	3	3	0	6	0	0.000
3	389AMG	2002-12-05	3	1	5	2	2	3	2	0	6	1	0.000
3	390AMG	2002-12-05	3	1	5	2	2	9	5	0	6	0	0.000
3	391AMG	2002-12-05	3	1	6	2	2	5	3	0	6	0	0.000
3	392AMG	2002-12-05	3	2	6	2	1	2	2	0	6	0	0.000
3	393AMG	2002-12-05	3	2	6	2	1	2	1	0	6	0	0.000
3	394AMG	2002-12-05	3	2	6	2	2	5	3	0	6	0	0.000
3	395AMG	2002-12-05	3	2	7	2	1	2	1	0	6	0	0.000
3	396AMG	2002-12-05	3	2	8	2	2	3	1	0	6	0	0.000
3	397AMG	2002-12-05	3	2	8	2	1	2	1	0	6	0	0.000
3	398AMG	2002-12-05	3	2	10	1	2	11	6	0	6	0	0.000
3	399AMG	2002-12-05	3	2	11	2	2	9	5	0	6	0	0.000
3	400AMG	2002-12-05	3	2	11	2	2	5	3	0	6	0	0.000
3	401AMG	2002-12-05	3	2	7	2	2	3	2	0	6	0	0.000
3	402AMG	2002-12-05	3	1	7	2	2	5	3	0	6	0	0.000
3	403AMG	2002-12-05	3	1	8	2	2	3	1	0	6	0	0.000
3	404AMG	2002-12-05	3	2	7	2	2	3	3	0	6	0	0.000
3	405AMG	2002-12-05	3	2	8	2	2	3	1	0	6	0	0.000
3	406AMG	2002-12-05	3	2	8	2	2	3	2	0	6	0	0.000
3	407AMG	2002-12-05	3	2	8	2	2	3	1	0	6	0	0.000
3	408AMG	2002-12-05	3	2	9	2	2	5	2	0	6	1	0.000
3	409AMG	2002-12-05	3	2	9	2	2	5	3	0	6	0	0.000
3	410AMG	2002-12-05	3	2	9	2	1	2	2	0	6	0	0.000
3	411AMG	2002-12-05	3	2	9	2	2	3	3	0	6	0	0.000
3	412AMG	2002-12-05	3	2	9	2	2	3	2	0	6	0	0.000
3	413AMG	2002-12-05	3	2	10	2	1	2	2	0	6	0	0.000
3	414AMG	2002-12-05	3	2	10	2	1	2	2	0	6	0	0.000
3	415AMG	2002-12-05	3	2	10	2	2	3	3	0	6	0	0.000
3	416AMG	2002-12-05	3	2	11	2	1	2	1	0	6	0	0.000
3	417AMG	2002-12-06	3	3	13	1	2	5	3	0	6	0	0.000
3	418AMG	2002-12-06	3	4	19	1	0	0	0	5	6	0	0.000
3	419AMG	2002-12-06	3	4	19	1	0	0	0	0	6	0	0.000
3	420AMG	2002-12-06	3	4	19	1	0	0	0	5	6	0	0.000
3	421AMG	2002-12-06	3	4	19	1	0	0	0	0	6	0	0.000
3	422AMG	2002-12-06	3	4	19	2	0	0	0	0	6	0	0.000
3	423AMG	2002-12-06	3	4	19	2	0	0	0	5	6	0	0.000
3	424AMG	2002-12-06	3	4	19	2	0	0	0	5	6	0	0.000
3	425AMG	2002-12-06	3	4	19	2	0	0	0	5	6	0	0.000
3	426AMG	2002-12-06	3	4	19	1	2	11	5	5	6	0	0.000
3	427AMG	2002-12-06	3	4	14	1	2	3	3	5	6	0	0.000
3	428AMG	2002-12-06	3	4	14	1	2	9	5	5	6	0	0.000
3	429AMG	2002-12-06	3	4	14	1	2	5	3	0	6	0	0.000
3	430AMG	2002-12-06	3	4	14	1	2	9	5	0	6	0	0.000
3	431AMG	2002-12-06	3	4	14	1	2	3	2	0	6	0	0.000
3	432AMG	2002-12-06	3	4	14	1	2	3	3	0	6	0	0.000
3	433AMG	2002-12-06	3	4	14	1	2	5	3	0	6	0	0.000
3	434AMG	2002-12-06	3	4	14	1	2	7	4	0	6	0	0.000
3	435AMG	2002-12-06	3	4	14	1	2	5	3	5	6	0	0.000
3	436AMG	2002-12-06	3	4	14	2	2	5	3	5	6	0	0.000
3	437AMG	2002-12-06	3	4	14	2	2	3	3	5	6	0	0.000
3	438AMG	2002-12-06	3	4	14	1	0	0	0	0	6	0	0.000
3	439AMG	2002-12-06	3	4	14	1	0	0	0	0	6	0	0.000
3	440AMG	2002-12-06	3	4	14	1	0	0	0	0	6	0	0.000
3	441AMG	2002-12-06	3	4	14	1	0	0	0	0	6	0	0.000
3	442AMG	2002-12-06	3	4	14	1	0	0	0	0	6	0	0.000
3	443AMG	2002-12-06	3	4	14	1	0	0	0	0	6	0	0.000
3	444AMG	2002-12-06	3	4	14	1	0	0	0	0	6	0	0.000
3	445AMG	2002-12-06	3	4	14	1	0	0	0	0	6	0	0.000
3	446AMG	2002-12-06	3	4	14	1	0	0	0	0	6	0	0.000
3	447AMG	2002-12-06	3	4	14	1	0	0	0	0	6	0	0.000
3	448AMG	2002-12-06	3	4	14	1	0	0	0	0	6	0	0.000
3	449AMG	2002-12-06	3	4	14	1	0	0	0	0	6	0	0.000
3	450AMG	2002-12-06	3	4	14	1	0	0	0	0	6	0	0.000
3	451AMG	2002-12-06	3	4	14	1	0	0	0	5	6	0	0.000
3	452AMG	2002-12-06	3	4	14	1	0	0	0	5	6	0	0.000
3	453AMG	2002-12-06	3	4	14	2	0	0	0	5	6	0	0.000
3	454AMG	2002-12-06	3	4	14	2	0	0	0	1	6	0	0.000
3	455AMG	2002-12-06	3	4	14	2	0	0	0	5	6	0	0.000
3	456AMG	2002-12-06	3	4	14	2	0	0	0	0	6	0	0.000
3	457AMG	2002-12-06	3	4	14	2	0	0	0	0	6	0	0.000
3	458AMG	2002-12-06	3	4	14	2	0	0	0	0	6	0	0.000
3	459AMG	2002-12-06	3	4	14	2	0	0	0	0	6	0	0.000
3	460AMG	2002-12-06	3	4	14	2	0	0	0	0	6	0	0.000
3	461AMG	2002-12-06	3	4	14	2	0	0	0	0	6	0	0.000
3	462AMG	2002-12-06	3	4	14	2	0	0	0	0	6	0	0.000
3	463AMG	2002-12-06	3	4	14	2	0	0	0	0	6	0	0.000
3	464AMG	2002-12-06	3	4	14	2	0	0	0	0	6	0	0.000
3	465AMG	2002-12-06	3	4	14	2	1	2	3	0	6	0	0.000
3	466AMG	2002-12-06	3	4	14	2	2	11	5	0	6	0	0.000
3	467AMG	2002-12-06	3	4	14	2	2	3	3	0	6	0	0.000
3	468AMG	2002-12-06	3	4	14	2	2	3	3	0	6	0	0.000
3	469AMG	2002-12-06	3	4	14	2	2	3	3	0	6	0	0.000
3	470AMG	2002-12-06	3	4	14	2	2	5	3	0	6	0	0.000
3	471AMG	2002-12-06	3	4	14	2	2	3	3	0	6	0	0.000
3	472AMG	2002-12-06	3	4	14	3	2	3	3	0	6	0	0.000
3	473AMG	2002-12-06	3	4	14	3	1	2	3	0	6	0	0.000
3	474AMG	2002-12-06	3	4	14	3	2	3	3	0	6	0	0.000
3	475AMG	2002-12-06	3	4	14	3	2	3	3	0	6	0	0.000
3	476AMG	2002-12-06	3	4	14	1	0	0	0	0	6	0	0.000
3	477AMG	2002-12-06	3	4	14	1	2	5	3	0	6	0	0.000
3	478AMG	2002-12-06	3	4	14	1	2	3	3	0	6	0	0.000
3	479AMG	2002-12-06	3	4	14	1	2	5	3	0	6	0	0.000
3	480AMG	2002-12-06	3	4	14	1	2	5	3	0	6	0	0.000
3	481AMG	2002-12-06	3	4	14	1	1	2	2	0	6	0	0.000
3	482AMG	2002-12-06	3	4	14	1	2	5	3	0	6	0	0.000
3	483AMG	2002-12-06	3	4	14	1	1	2	3	0	6	0	0.000
3	484AMG	2002-12-06	3	4	14	1	2	11	6	0	6	0	0.000
3	485AMG	2002-12-06	3	4	14	1	1	2	3	0	6	0	0.000
3	486AMG	2002-12-06	3	4	14	1	2	5	3	0	6	0	0.000
3	487AMG	2002-12-06	3	4	14	2	2	5	3	0	6	0	0.000
3	488AMG	2002-12-06	3	4	14	2	1	1	1	0	6	0	0.000
3	489AMG	2002-12-06	3	4	14	2	0	0	0	0	6	0	0.000
3	490AMG	2002-12-06	3	4	14	2	0	0	0	0	6	0	0.000
3	491AMG	2002-12-06	3	4	14	2	0	0	0	0	6	0	0.000
3	492AMG	2002-12-06	3	4	14	2	0	0	0	0	6	0	0.000
3	493AMG	2002-12-06	3	4	14	2	0	0	0	0	6	0	0.000
3	494AMG	2002-12-06	3	4	14	2	0	0	0	0	6	0	0.000
3	495AMG	2002-12-06	3	4	14	2	0	0	0	0	6	0	0.000
3	496AMG	2002-12-06	3	4	14	2	0	0	0	0	6	0	0.000
3	497AMG	2002-12-06	3	4	14	2	0	0	0	0	6	0	0.000
3	498AMG	2002-12-06	3	4	14	2	0	0	0	0	6	0	0.000
3	499AMG	2002-12-06	3	4	14	2	0	0	0	0	6	0	0.000
3	500AMG	2002-12-06	3	4	14	2	0	0	0	0	6	0	0.000
3	501AMG	2002-12-06	3	4	14	2	0	0	0	4	6	0	0.000
3	502AMG	2002-12-06	3	4	14	2	0	0	0	1	6	0	0.000
3	503AMG	2002-12-06	3	4	14	2	0	0	0	0	6	0	0.000
3	504AMG	2002-12-06	3	4	14	2	0	0	0	5	6	0	0.000
3	505AMG	2002-12-06	3	4	14	2	0	0	0	1	6	0	0.000
3	506AMG	2002-12-06	3	4	14	2	0	0	0	1	6	0	0.000
3	507AMG	2002-12-06	3	4	14	2	0	0	0	1	6	0	0.000
3	508AMG	2002-12-06	3	4	14	2	0	0	0	1	6	0	0.000
3	509AMG	2002-12-06	3	4	14	2	0	0	0	1	6	0	0.000
3	510AMG	2002-12-06	3	4	14	2	0	0	0	1	6	0	0.000
3	511AMG	2002-12-06	3	4	14	2	0	0	0	1	6	0	0.000
3	512AMG	2002-12-06	3	4	14	2	0	0	0	1	6	0	0.000
3	513AMG	2002-12-06	3	4	14	2	0	0	0	1	6	0	0.000
3	514AMG	2002-12-06	3	4	14	2	0	0	0	1	6	0	0.000
3	515AMG	2002-12-06	3	4	14	2	0	0	0	1	6	0	0.000
3	516AMG	2002-12-06	3	4	14	2	0	0	0	1	6	0	0.000
3	517AMG	2002-12-06	3	4	14	2	0	0	0	1	6	0	0.000
3	518AMG	2002-12-06	3	4	14	2	0	0	0	1	6	0	0.000
3	519AMG	2002-12-06	3	4	14	2	0	0	0	1	6	0	0.000
3	520AMG	2002-12-06	3	4	14	2	0	0	0	1	6	0	0.000
3	521AMG	2002-12-06	3	4	14	2	0	0	0	1	6	0	0.000
3	522AMG	2002-12-06	3	4	14	2	0	0	0	1	6	0	0.000
3	523AMG	2002-12-06	3	4	14	2	0	0	0	1	6	0	0.000
3	524AMG	2002-12-06	3	4	14	2	0	0	0	1	6	0	0.000
3	525AMG	2002-12-06	3	4	14	2	0	0	0	1	6	0	0.000
3	526AMG	2002-12-06	3	4	14	2	0	0	0	1	6	0	0.000
3	527AMG	2002-12-06	3	4	14	2	0	0	0	1	6	0	0.000
3	528AMG	2002-12-06	3	4	14	2	0	0	0	1	6	0	0.000
3	529AMG	2002-12-06	3	4	14	2	0	0	0	1	6	0	0.000
3	530AMG	2002-12-06	3	4	14	2	0	0	0	1	6	0	0.000
3	531AMG	2002-12-06	3	4	14	2	0	0	0	1	6	0	0.000
3	532AMG	2002-12-06	3	4	14	2	0	0	0	1	6	0	0.000
3	533AMG	2002-12-06	3	4	14	2	0	0	0	1	6	0	0.000
3	534AMG	2002-12-06	3	4	14	2	0	0	0	1	6	0	0.000
3	535AMG	2002-12-06	3	4	14	2	0	0	0	1	6	0	0.000
3	536AMG	2002-12-06	3	4	14	2	0	0	0	1	6	0	0.000
3	537AMG	2002-12-06	3	4	14	2	0	0	0	1	6	0	0.000
3	538AMG	2002-12-06	3	4	14	2	0	0	0	1	6	0	0.000
3	539AMG	2002-12-06	3	4	14	2	0	0	0	1	6	0	0.000
3	540AMG	2002-12-06	3	4	14	2	0	0	0	0	6	0	0.000
3	541AMG	2002-12-06	3	4	14	2	0	0	0	1	6	0	0.000
3	542AMG	2002-12-06	3	4	14	2	0	0	0	1	6	0	0.000
3	543AMG	2002-12-06	3	4	14	2	0	0	0	1	6	0	0.000
3	544AMG	2002-12-06	3	4	14	2	0	0	0	1	6	0	0.000
3	545AMG	2002-12-06	3	4	14	2	0	0	0	1	6	0	0.000
3	546AMG	2002-12-06	3	4	14	2	0	0	0	1	6	0	0.000
3	547AMG	2002-12-06	3	4	14	2	0	0	0	1	6	0	0.000
3	548AMG	2002-12-06	3	4	14	2	0	0	0	1	6	0	0.000
3	549AMG	2002-12-06	3	4	14	2	0	0	0	1	6	0	0.000
3	550AMG	2002-12-06	3	4	14	2	0	0	0	0	6	0	0.000
3	551AMG	2002-12-06	3	4	14	2	0	0	0	1	6	0	0.000
3	552AMG	2002-12-06	3	4	14	2	0	0	0	1	6	0	0.000
3	553AMG	2002-12-06	3	4	14	2	0	0	0	1	6	0	0.000
3	554AMG	2002-12-06	3	4	14	2	0	0	0	1	6	0	0.000
3	555AMG	2002-12-06	3	4	14	2	0	0	0	1	6	0	0.000
3	556AMG	2002-12-06	3	4	14	2	0	0	0	5	6	0	0.000
3	557AMG	2002-12-06	3	4	14	2	0	0	0	5	6	0	0.000
3	558AMG	2002-12-06	3	4	14	2	0	0	0	0	6	0	0.000
3	559AMG	2002-12-06	3	4	14	2	0	0	0	5	6	0	0.000
3	560AMG	2002-12-06	3	4	14	2	0	0	0	5	6	0	0.000
3	561AMG	2002-12-06	3	4	14	2	0	0	0	1	6	0	0.000
3	562AMG	2002-12-06	3	4	14	2	0	0	0	5	6	0	0.000
3	563AMG	2002-12-06	3	4	14	2	0	0	0	0	6	0	0.000
3	564AMG	2002-12-06	3	4	14	2	0	0	0	5	6	0	0.000
[truncated: 17,790 more rows]

## Sheet: Caption
Column	Code	Meaning
Village	1	Soanierana (SOA)
	2	Andranonahoatra (ANH)
	3	Analamiranga (AMG)
CodeVector		codeMosqCodeVillage
DateCapture		day/month/year
Passage	1 to 28	Oct 2003 to Feb 2005
CodeCapture	1	Man Indoors
	2	Man Outdoors
	3	Indoor Resting
	4	Outdoor resting
PrecisionCapture	1	18-19h
	2	19-20h
	3	20-21h
	4	21-22h
	5	22-23h
	6	23-24h
	7	00-01h
	8	01-02h
	9	02-03h
	10	03-04h
	11	04-05h
	12	05-06h
	13	Bedroom
	14	MuirheadThomson pit shelter
	15	Cart shelter
	16	Lumber room
	17	Shower
	18	Cowshed
	19	Other outdoors
	20	House under construction
	21	Pigsty
	22	Henhouse
	23	Ruine
	24	Hole
	25	Latrines
AnophSp	1	Anopheles arabiensis
	2	Anopheles funestus
	3	Anopheles mascarensis
Parous	0	Not tested
	1	Nulliparous
	2	Parous
StadeOvo	0	Not observed
	1	Christopher I
	2	Christopher II beginning
	3	Christopher II middle
	4	Christopher II middle + V
	5	Christopher II late
	6	Christopher II late + V
	7	Christopher III beginning
	8	Christopher III
	9	Christopher III late
	10	Christopher III late + V
	11	Christopher IV
	12	Christopher V (gravid)
Engorg	0	Not observed
	1	unfed (not engorged + not gravid)
	2	small bloodmeal
	3	freshly fed, bloodmeal completed
	4	engorged, in course of digestion
	5	half-gravid
	6	sub-gravid
	7	gravid
Elisa BM BloodMeal	0	Not tested
	1	Man
	2	Man+cow
	3	Man+pig
	4	Man+dog
	5	Cow
	6	Cow+pig
	7	Cow+dog
	8	Pig
	9	Pig+dog
	10	Dog
	11	Tested Negatif
Elisa CSP	0	Not tested
	1	Plasmodium falciparum
	2	Plasmodium malariae
	3	Plasmodium vivax 210
	4	Plasmodium vivax 247
	5	P malariae + Pv 210
	6	Tested Negatif
PCR gambiae	0	Not tested or Negatif
	1	Anopheles arabiensis
OpticDensity	0.000	Not tested or Optic Density (OD) at zero
	0.120	0.120 P.v.210 and 1.277 P.malariae
	DO No.	value of the OD

## Sheet: SamplingEffort
Passage	Village	No Man Indoors	No Man Outdoors	No Bedrooms	No Muirhead-T pits	Effort outdoors resting
1	1	8	8	10	4	1 unit
1	2	8	8	10	4	1 unit
1	3	8	8	10	2	1 unit
2	1	8	8	10	4	1 unit
2	2	8	8	10	4	1 unit
2	3	8	8	10	4	1 unit
3	1	8	8	10	4	1 unit
3	2	8	8	10	3	1 unit
3	3	8	8	10	11	1 unit
4	1	8	8	10	4	1 unit
4	2	8	8	10	5	1 unit
4	3	8	8	10	4	1 unit
5	1	8	8	10	6	1 unit
5	2	8	8	10	5	1 unit
5	3	8	8	10	7	1 unit
6	1	8	8	10	2	1 unit
6	2	8	8	10	3	1 unit
6	3	8	8	10	3	1 unit
7	1	8	8	10	2	1 unit
7	2	8	8	10	3	1 unit
7	3	8	8	10	3	1 unit
8	1	0	0	0	0	0 unit
8	2	8	8	10	2	1 unit
8	3	8	8	10	3	1 unit
9	1	0	0	0	0	0 unit
9	2	8	8	10	5	1 unit
9	3	8	8	10	4	1 unit
10	1	0	0	0	0	0 unit
10	2	8	8	10	5	1 unit
10	3	8	8	10	4	1 unit
11	1	0	0	0	0	0 unit
11	2	8	8	10	5	1 unit
11	3	8	8	10	4	1 unit
12	1	0	0	0	0	0 unit
12	2	8	8	10	4	1 unit
12	3	8	8	10	4	1 unit
13	1	8	8	10	4	1 unit
13	2	8	8	10	4	1 unit
13	3	8	8	10	3	1 unit
14	1	8	8	10	3	1 unit
14	2	8	8	10	1	1 unit
14	3	8	8	10	3	1 unit
15	1	8	8	10	2	1 unit
15	2	8	8	10	3	1 unit
15	3	8	8	10	3	1 unit
16	1	8	8	10	3	1 unit
16	2	8	8	10	4	1 unit
16	3	8	8	10	3	1 unit
17	1	8	8	10	3	1 unit
17	2	8	8	10	3	1 unit
17	3	8	8	10	1	1 unit
18	1	8	8	10	1	1 unit
18	2	8	8	10	4	1 unit
18	3	8	8	10	3	1 unit
19	1	8	8	10	10	1 unit
19	2	8	8	10	4	1 unit
19	3	8	8	10	5	1 unit
20	1	8	8	10	1	1 unit
20	2	8	8	10	1	1 unit
20	3	8	8	10	2	1 unit
21	1	8	8	10	4	1 unit
21	2	8	8	10	5	1 unit
21	3	8	8	10	4	1 unit
22	1	8	8	10	4	1 unit
22	2	8	8	10	4	1 unit
22	3	8	8	10	5	1 unit
23	1	8	8	10	1	1 unit
23	2	8	8	10	1	1 unit
23	3	8	8	10	5	1 unit
24	1	8	8	10	4	1 unit
24	2	8	8	10	1	1 unit
24	3	8	8	10	4	1 unit
25	1	8	8	10	4	1 unit
25	2	8	8	10	4	1 unit
25	3	8	8	10	3	1 unit
26	1	8	8	10	4	1 unit
26	2	8	8	10	4	1 unit
26	3	8	8	10	3	1 unit
27	1	8	8	10	4	1 unit
27	2	8	8	10	4	1 unit
27	3	8	8	10	3	1 unit
28	1	8	8	10	4	1 unit
28	2	8	8	10	4	1 unit
28	3	8	8	10	3	1 unit
